# Supplementary material for: Household Wastes as Larval Habitats of Dengue Vectors: Comparison between Urban and Rural Areas of Kolkata, India
Source: PLoS One. 2015 Oct 8;10(10):e0138082. doi: 10.1371/journal.pone.0138082 (PMC4598039; doi:10.1371/journal.pone.0138082)
Supplement: S1 File — (XLSM) [file pone.0138082.s001.xlsm]

## Sheet: S1-TABLE 1
Table 1. Outline of design and objective of the study
Attributes	Details	Remarks
Study area	Two	Urban and Rural
Sampling sites	Eight	U1- Baranagar, U2- Ballygunge, U3- Chetla, and U4- Patuli
	Urban: U1, U2, U3, U4	R1- Serampore, R2- Badidyabati, R3 -Singur and R4- Haripal
	Rural: R1. R2, R3, R4
Habitats	Two categories	Plastic and porcelain containers
Study period	Two years	2009 - 2010
Sampling months	Six; July - December	Post monsoon months
Total habitats sampled	Eighty habitats of each type over the period of study in each area	80 x 2 x 8 x 2 x 2 x 6 = 30720
Observation	Larva and pupa, collectively considered as immature were sampled; reared under laboratory conditions for identifying species and sex	Waste containers having either Ae. aegypti or Ae. albopictus individually were only taken into account; cases where both the species occurred were excluded
Analysis	ANOVA	To comment on species specific variation habitat and area wise in number of positive habitats and abundance
	Discriminant function analysis	Similarity pattern of house hold waste based on the abundance
Hypothesis tested	Variation of house hold hazardous wastes in urban and rural context and their linkage with mosquito productivity	Detection and prioritization of house hold generated hazardous wastes as key mosquito habitats

## Sheet: S1-TABLE 2
																		1	2	3	4		POSITIVE/ SAMPLED %				1	2	3	4		POSITIVE/ SAMPLED %				PORCELAIN POSITIVE
		Table 2. Characteristics features of household hazardous materials (HHM), plastic (PL)and porcelain (glass) (GLP) wastes that were considered as potential Aedes mosquito larval habitats in the survey in Kolkata and rural areas of adjacent districts nad and were found positive for the Aedes mosquitoes. Figures in parenthesis reveal the percentage of the containers found positive for the mosquitoes…													PLASTIC	2009	July	59	65	56	48	228	71.25		2009	July	61	58	60	58	237	74.0625
		(HHM)	Location (L)	Common name and abbreviation used in the text	Utility	Diameter/ Length (in cm)	Height (in cm)	Breadth (in cm)	Water holding capacity (ml)	Positive containersAe. aegypti	Positive containersAe. albopictus				URBAN		August	78	73	76	68	295	92.1875	RURAL		August	79	76	77	74	306	95.625				aegypti								POSITIVE/ SAMPLED %
		PL	O	Cup (OP1)	Drinking	4-4.5	3.8-4.5	NA	<100	1184 (15.42)	1155 (15.04)						September	59	58	59	49	225	70.3125			September	58	59	59	61	237	74.0625				URBAN	2009	July	57	57	58	58	230	71.875	RURAL	2009	July	58	44
		PL	O	Broken V	washing	18-30	15-30	NA	>250	248 (3.23)	417 (5.43)						October	57	57	47	44	205	64.0625			October	60	57	45	60	222	69.375						August	68	64	61	60	253	79.0625			August	69	64
		PL	O	Bowl(OP3)	Drinking/utensil	8.0-11.0	3-6.5	NA	100-250	686 (8.93)	700 (9.11)						November	48	50	48	39	185	57.8125			November	43	44	39	49	175	54.6875						September	55	48	48	49	200	62.5			September	47	52
		PL	O	Short container (OP4)	Cosmetic/baby food/utensil	4.5-26	5.0-12.0	NA	<100	309 (4.02)	307 (4.0)						December	28	13	21	12	74	23.125			December	12	14	13	3	42	13.125						October	49	38	49	47	183	57.1875			October	59	45
		PL	O	Box (OP5)	Utensil/carrying eatables	5.0-29.0	4.2-8.4	4.1-20.0	100-250	526 (6.85)	295 (3.84)					2010	July	57	60	49	53	219	68.4375		2010	July	57	56	64	60	237	74.0625						November	37	40	39	34	150	46.875			November	44	27
		PL	I	Cup (IP1)	Drinking	3.8-4.5	3.8-4.5	NA	<100	925 (12.04)	1131 (14.73)						August	80	70	76	73	299	93.4375			August	77	69	73	78	297	92.8125						December	10	11	12	13	46	14.375			December	0	0
		PL	I	Bowl (IP2)	Drinking/utensil	7.2-10.0	3-6.5	NA	100-250	452 (5.89)	303 (3.95)						September	68	58	68	57	251	78.4375			September	53	49	64	59	225	70.3125					2010	July	61	59	49	56	225	70.3125		2010	July	32	46
		PL	I	Short container (IP3)	Cosmetic/baby food/utensil	2.0-8.0	5.0-12.0	NA	<100	518 (6.74)	539 (7.02)						October	59	61	48	49	217	67.8125			October	51	39	58	61	209	65.3125						August	67	68	58	67	260	81.25			August	49	57
		GLP	O	Sink (OPR1)	Toiletries	26-55	10.0-15.0	20-38	>250	276 (57.5)	282 (58.75)						November	76	44	37	31	188	58.75			November	61	46	54	48	209	65.3125						September	57	50	46	56	209	65.3125			September	37	34
		GLP	O	Vase (OPR2)	Decoration			NA	100-250	1089 (68.06)	1495 (93.44)						December	19	10	10	10	49	15.3125			December	7	1	9	0	17	5.3125						October	56	42	34	47	179	55.9375			October	29	46
		GLP	O	Soup Bowl (OPR3)	Utensil	6.1-18.5	5.0-7.0	NA	<100	1103 (45.96)	1588 (66.17)																											November	32	39	28	38	137	42.8125			November	22	21
		GLP	O	Broken showpiece (OPR4)	Decoration				<100	1040 (43.33)	859 (35.79)																											December	11	11	14	17	53	16.5625			December	0	0
		GLP	I	Sink (IPR1)	Toiletries	24-55	10.0-17.0	22-40	>250	335 (41.88)	529 (66.13)
																urban	July	August	September	October	November	December	July	August	September	October	November	December										urban	July	August	September	October	November	December	July	August	September	October	November
																Mean	57	73.75	56.25	51.25	46.25	18.5	54.75	74.75	62.75	54.25	47	12.25										Mean	57.5	63.25	50	45.75	37.5	11.5	56.25	65	52.25	44.75	34.25
																Standard Error	3.53553	2.17466	2.42813	3.37577	2.46221	3.75278	2.39357	2.136	3.03795	3.35099	10.025	2.25										Standard Error	0.288675	1.79699	1.68325	2.62599	1.32288	0.645497	2.62599	2.34521	2.59406	4.60751	2.59406
																Median	57.5	74.5	58.5	52	48	17	55	74.5	63	54	40.5	10										Median	57.5	62.5	48.5	48	38	11.5	57.5	67	53	44.5	35
																Mode	#N/A	#N/A	59	57	48	#N/A	#N/A	#N/A	68	#N/A	#N/A	10										Mode	57	#N/A	48	49	#N/A	#N/A	#N/A	67	#N/A	#N/A	#N/A
																Standard Deviation	7.07107	4.34933	4.85627	6.75154	4.92443	7.50555	4.78714	4.272	6.07591	6.70199	20.0499	4.5										Standard Deviation	0.57735	3.59398	3.3665	5.25198	2.64575	1.29099	5.25198	4.69042	5.18813	9.21502	5.18813
																Sample Variance	50	18.9167	23.5833	45.5833	24.25	56.3333	22.9167	18.25	36.9167	44.9167	402	20.25										Sample Variance	0.333333	12.9167	11.3333	27.5833	7	1.66667	27.5833	22	26.9167	84.9167	26.9167
																Kurtosis	0.732	-0.0365619	3.80022	-5.03716	3.38782	-2.06736	-1.51775	-0.683806	-5.86502	-5.45281	2.64849	4										Kurtosis	-6	-0.581894	3.57612	3.29318	-0.285714	-1.2	1.08509	3.81405	-3.10982	0.116341	-3.10982
																Skewness	-0.39598	-0.829537	-1.94496	-0.168152	-1.77319	0.681152	-0.239278	0.291801	-0.0234059	0.0573031	1.59353	2										Skewness	0	0.888584	1.8871	-1.81718	-0.863919	0	-1.16486	-1.93819	-0.456508	0.146644	-0.456508
																Range	17	10	10	13	11	16	11	10	11	13	45	9										Range	1	8	7	11	6	3	12	10	11	22	11
																Minimum	48	68	49	44	39	12	49	70	57	48	31	10										Minimum	57	60	48	38	34	10	49	58	46	34	28
																Maximum	65	78	59	57	50	28	60	80	68	61	76	19										Maximum	58	68	55	49	40	13	61	68	57	56	39
																Sum	228	295	225	205	185	74	219	299	251	217	188	49										Sum	230	253	200	183	150	46	225	260	209	179	137
																Count	4	4	4	4	4	4	4	4	4	4	4	4										Count	4	4	4	4	4	4	4	4	4	4	4
																Largest(1)	65	78	59	57	50	28	60	80	68	61	76	19										Largest(1)	58	68	55	49	40	13	61	68	57	56	39
																Smallest(1)	48	68	49	44	39	12	49	70	57	48	31	10										Smallest(1)	57	60	48	38	34	10	49	58	46	34	28
																Confidence Level(95.0%)	11.2516	6.92075	7.72741	10.7432	7.83587	11.943	7.6174	6.79771	9.66813	10.6644	31.9039	7.1605										Confidence Level(95.0%)	0.918693	5.71882	5.35686	8.35708	4.20998	2.05426	8.35708	7.4635	8.25547	14.6632	8.25547
																																						rural	July	August	September	October	November	December	July	August	September	October	November
																																						Mean	45.5	60.75	47.25	42	27.75	1.25	43.5	56.25	40.5	41.25	23.5
																rural	July	August	September	October	November	December	July	August	September	October	November	December										Standard Error	4.92443	3.83786	2.32289	6.6458	5.67707	0.75	3.94757	2.56174	2.95804	4.98957	1.32288
																Mean	59.25	76.5	59.25	55.5	43.75	10.5	59.25	74.25	56.25	52.25	52.25	4.25										Median	45	61.5	48	40.5	24	1	46	57.5	41	42	23
																Standard Error	0.75	1.04083	0.629153	3.57071	2.05649	2.53311	1.79699	2.05649	3.30088	4.88834	3.37577	2.21265										Mode	#N/A	#N/A	#N/A	#N/A	#N/A	0	46	#N/A	#N/A	#N/A	#N/A
																Median	59	76.5	59	58.5	43.5	12.5	58.5	75	56	54.5	51	4										Standard Deviation	9.84886	7.67572	4.64579	13.2916	11.3541	1.5	7.89515	5.12348	5.91608	9.97914	2.64575
																Mode	58	#N/A	59	60	#N/A	#N/A	#N/A	#N/A	#N/A	#N/A	#N/A	#N/A										Sample Variance	97	58.9167	21.5833	176.667	128.917	2.25	62.3333	26.25	35	99.5833	7
																Standard Deviation	1.5	2.08167	1.25831	7.14143	4.11299	5.06623	3.59398	4.11299	6.60177	9.77667	6.75154	4.42531										Kurtosis	1.34722	-0.257286	1.12825	-0.330117	2.07749	-3.90123	3.10321	2.3746	-4.62857	-1.2333	-0.285714
																Sample Variance	2.25	4.33333	1.58333	51	16.9167	25.6667	12.9167	16.9167	43.5833	95.5833	45.5833	19.5833										Skewness	0.29937	-0.495878	-0.875124	0.562137	1.50898	0.37037	-1.6459	-1.32908	-0.193178	-0.350941	0.863919
																Kurtosis	-3.90123	0.390533	2.22715	3.13495	1.28215	3.49233	-0.581894	-1.65313	-2.02496	0.283881	-1.11001	-4.77284										Range	24	18	11	31	25	3	18	12	12	23	6
																Skewness	0.37037	0	1.12934	-1.77918	0.355716	-1.84568	0.888584	-0.700652	0.164218	-1.04737	0.767649	0.129814										Minimum	34	51	41	28	19	0	32	49	34	29	21
																Range	3	5	3	15	10	11	8	9	15	22	15	9										Maximum	58	69	52	59	44	3	50	61	46	52	27
																Minimum	58	74	58	45	39	3	56	69	49	39	46	0										Sum	182	243	189	168	111	5	174	225	162	165	94
																Maximum	61	79	61	60	49	14	64	78	64	61	61	9										Count	4	4	4	4	4	4	4	4	4	4	4
																Sum	237	306	237	222	175	42	237	297	225	209	209	17										Largest(1)	58	69	52	59	44	3	50	61	46	52	27
																Count	4	4	4	4	4	4	4	4	4	4	4	4										Smallest(1)	34	51	41	28	19	0	32	49	34	29	21
																Largest(1)	61	79	61	60	49	14	64	78	64	61	61	9										Confidence Level(95.0%)	15.6717	12.2138	7.39248	21.1499	18.067	2.38683	12.5629	8.15259	9.4138	15.879	4.20998
																Smallest(1)	58	74	58	45	39	3	56	69	49	39	46	0
																Confidence Level(95.0%)	2.38683	3.3124	2.00225	11.3636	6.54468	8.0615	5.71882	6.54468	10.5049	15.5569	10.7432	7.04165
																																				albopictus
																																				urban	Year	Month	Positive	Positive	Positive	Positive		rural			Positive	Positive	Positive
																																					2009	July	52	44	46	55			2009	July	47	48	42
																																						August	78	69	60	68				August	58	52	56
															urban	Year	Month	Positive	Positive	Positive	Positive		rural			Positive	Positive	Positive	Positive									September	61	52	54	49				September	61	69	69
																2007	July	32	48	54	32			2007	July	32	35	25	32									October	32	44	31	29				October	24	21	45
																	August	48	57	49	48				August	48	58	39	48									November	17	19	19	17				November	11	20	13
																	September	59	58	62	59				September	59	62	49	68									December	3	3	1	2				December	0	6	0
																	October	35	39	32	21				October	39	21	24	21								2010	July	32	48	57	54			2010	July	51	54	42
																	November	14	16	19	18				November	14	13	19	10									August	70	66	48	69				August	49	48	56
																	December	0	4	0	6				December	3	6	8	6									September	52	57	31	50				September	62	62	64
																2008	July	29	39	44	44			2008	July	24	38	35	33									October	28	49	21	21				October	34	23	51
																	August	49	46	58	59				August	48	49	48	49									November	18	18	14	18				November	20	11	13
																	September	58	47	61	62				September	54	64	59	64									December	0	1	4	2				December	6	0	6
																	October	40	20	31	38				October	38	24	20	21
																	November	21	16	14	18				November	10	11	19	12
																	December	9	4	4	2				December	0	0	9	6
																																					urban	July	August	September	October	November	December	July	August	September	October	November	December
																																					Mean	49.25	68.75	54	34	18	2.25	47.75	63.25	47.5	29.75	17	1.75
															urban	July	August	September	October	November	December	July	August	September	October	November	December										Standard Error	2.56174	3.68273	2.54951	3.39116	0.57735	0.478714	5.57337	5.15388	5.69356	6.62539	1	0.853913
															Mean	41.5	50.5	59.5	31.75	16.75	2.5	39	53	57	32.25	17.25	4.75										Median	49	68.5	53	31.5	18	2.5	51	67.5	51	24.5	18	1.5
															Standard Error	5.61991	2.17945	0.866025	3.85951	1.10868	1.5	3.53553	3.24037	3.43996	4.51617	1.49304	1.49304										Mode	#N/A	#N/A	#N/A	#N/A	17	3	#N/A	#N/A	#N/A	21	18	#N/A
															Median	40	48.5	59	33.5	17	2	41.5	53.5	59.5	34.5	17	4										Standard Deviation	5.12348	7.36546	5.09902	6.78233	1.1547	0.957427	11.1467	10.3078	11.3871	13.2508	2	1.70783
															Mode	32	48	59	#N/A	#N/A	0	44	#N/A	#N/A	#N/A	#N/A	4										Sample Variance	26.25	54.25	26	46	1.33333	0.916667	124.25	106.25	129.667	175.583	4	2.91667
															Standard Deviation	11.2398	4.3589	1.73205	7.71902	2.21736	3	7.07107	6.48074	6.87992	9.03235	2.98608	2.98608										Kurtosis	-3.72063	1.43125	1.5	3.39036	-6	-1.28926	1.6966	3.42245	2.89843	2.61547	4	0.342857
															Sample Variance	126.333	19	3	59.5833	4.91667	9	50	42	47.3333	81.5833	8.91667	8.91667										Skewness	0.158003	0.202089	1.05601	1.79495	0	-0.854563	-1.38215	-1.84327	-1.59292	1.65852	-2	0.752837
															Kurtosis	-4.62595	3.75069	2.88889	1.73783	-1.69951	-3.90123	1.5	-4.84921	2.69024	0.133054	-0.416106	2.6025										Range	11	18	12	15	2	2	25	22	26	28	4	4
															Skewness	0.240851	1.93192	1.5396	-1.19856	-0.481563	0.37037	-1.41421	-0.161651	-1.65822	-1.07174	0.422521	1.38024										Minimum	44	60	49	29	17	1	32	48	31	21	14	0
															Range	22	9	4	18	5	6	15	13	15	20	7	7										Maximum	55	78	61	44	19	3	57	70	57	49	18	4
															Minimum	32	48	58	21	14	0	29	46	47	20	14	2										Sum	197	275	216	136	72	9	191	253	190	119	68	7
															Maximum	54	57	62	39	19	6	44	59	62	40	21	9										Count	4	4	4	4	4	4	4	4	4	4	4	4
															Sum	166	202	238	127	67	10	156	212	228	129	69	19										Largest(1)	55	78	61	44	19	3	57	70	57	49	18	4
															Count	4	4	4	4	4	4	4	4	4	4	4	4										Smallest(1)	44	60	49	29	17	1	32	48	31	21	14	0
															Largest(1)	54	57	62	39	19	6	44	59	62	40	21	9										Confidence Level(95.0%)	8.15259	11.7201	8.11368	10.7922	1.83739	1.52348	17.737	16.402	18.1195	21.085	3.18245	2.71753
															Smallest(1)	32	48	58	21	14	0	29	46	47	20	14	2
															Confidence Level(95.0%)	17.885	6.93598	2.75608	12.2827	3.52831	4.77367	11.2516	10.3123	10.9475	14.3725	4.75152	4.75152
																																					rural	July	August	September	October	November	December	July	August	September	October	November	December
																																					Mean	45.25	57.75	64.25	30.5	15.75	1.5	47.75	52.75	61.75	39.25	16	3
																																					Standard Error	1.37689	2.71953	2.80995	5.3619	2.21265	1.5	2.83945	2.49583	1.03078	6.6128	2.34521	1.73205
																																					Median	45.5	57	65	28	16	0	47.5	52.5	62	41.5	16.5	3
															rural	July	August	September	October	November	December	July	August	September	October	November	December										Mode	#N/A	#N/A	69	#N/A	#N/A	0	#N/A	#N/A	62	#N/A	20	6
															Mean	31	48.25	59.5	26.25	14	5.75	32.5	48.5	60.25	25.75	13	3.75										Standard Deviation	2.75379	5.43906	5.61991	10.7238	4.42531	3	5.67891	4.99166	2.06155	13.2256	4.69042	3.4641
															Standard Error	2.12132	3.88104	3.96863	4.30842	1.87083	1.03078	3.01386	0.288675	2.39357	4.17083	2.04124	2.25										Sample Variance	7.58333	29.5833	31.5833	115	19.5833	9	32.25	24.9167	4.25	174.917	22	12
															Median	32	48	60.5	22.5	13.5	6	34	48.5	61.5	22.5	11.5	3										Kurtosis	-3.03297	1.22214	-4.62595	0.145936	-4.77284	4	-4.1149	-5.02719	1.78547	-2.75923	-5.11157	-6
															Mode	32	48	#N/A	21	#N/A	6	#N/A	48	64	#N/A	#N/A	0										Skewness	-0.323231	0.769085	-0.240851	1.03792	-0.129814	2	0.129679	0.102512	-0.71334	-0.543685	-0.155055	0
															Standard Deviation	4.24264	7.76209	7.93725	8.61684	3.74166	2.06155	6.02771	0.57735	4.78714	8.34166	4.08248	4.5										Range	6	13	11	24	9	6	12	10	5	28	9	6
															Sample Variance	18	60.25	63	74.25	14	4.25	36.3333	0.333333	22.9167	69.5833	16.6667	20.25										Minimum	42	52	58	21	11	0	42	48	59	23	11	0
															Kurtosis	2.48765	1.5207	1.12522	3.4123	1.5	1.78547	2.09023	-6	-1.28926	3.11237	3.228	-3.90123										Maximum	48	65	69	45	20	6	54	58	64	51	20	6
															Skewness	-1.30946	0.19298	-0.703934	1.84628	0.763604	-0.71334	-1.31503	0	-0.854563	1.76375	1.76363	0.37037										Sum	181	231	257	122	63	6	191	211	247	157	64	12
															Range	10	19	19	18	9	5	14	1	10	18	9	9										Count	4	4	4	4	4	4	4	4	4	4	4	4
															Minimum	25	39	49	21	10	3	24	48	54	20	10	0										Largest(1)	48	65	69	45	20	6	54	58	64	51	20	6
															Maximum	35	58	68	39	19	8	38	49	64	38	19	9										Smallest(1)	42	52	58	21	11	0	42	48	59	23	11	0
															Sum	124	193	238	105	56	23	130	194	241	103	52	15										Confidence Level(95.0%)	4.38189	8.65475	8.94252	17.064	7.04165	4.77367	9.03641	7.94284	3.28039	21.0449	7.4635	5.51216
															Count	4	4	4	4	4	4	4	4	4	4	4	4
															Largest(1)	35	58	68	39	19	8	38	49	64	38	19	9
															Smallest(1)	25	39	49	21	10	3	24	48	54	20	10	0
															Confidence Level(95.0%)	6.75099	12.3512	12.6299	13.7113	5.95381	3.28039	9.59144	0.918693	7.6174	13.2734	6.49614	7.1605
[truncated: 4 more columns]

## Sheet: S1-TABLE 3
	Table 3.Results of five-way factorial ANOVA (A) and Tukey test (B) on the abundance of Aedes immature considering species, months, habitats, area (urban-rural) and location of the habitats as variables. The F values significant at P < 0.05 level are marked in bold.
	A
	Source				Sum of Squares		df	Mean Square		F
	Species (S)				10862.9		1	10862.9		657.44
	Month (M)				99432.4		5	19886.5		1203.56
	Habitat (H)				15315.1		1	15315.1		926.9
	Area (A)				369.44		1	369.44		22.36
	Location (L)				487.53		1	487.53		29.51
	S * M				5144.21		5	1028.84		62.27
	S * H				9370.77		1	9370.77		567.14
	S * A				228.01		1	228.01		13.8
	S * L				16.73		1	16.73		1.01
	M * H				6337.05		5	1267.41		76.71
	M* A				606.02		5	121.2		7.34
	M * L				417.83		5	83.57		5.06
	H * A				49.62		1	49.62		3
	H * L				89.59		1	89.59		5.42
	A * L				186.58		1	186.58		11.29
	S * M * H				2920.77		5	584.15		35.35
	S * M * A				262.06		5	52.41		3.17
	S * M * L				383.3		5	76.66		4.64
	S * H * A				2098.55		1	2098.55		127.01
	S * H * L				404.19		1	404.19		24.46
	S * A * L				76.11		1	76.11		4.61
	M * H * A				233.45		5	46.69		2.83
	M * H * L				242.66		5	48.53		2.94
	M * A * L				449.99		5	90		5.45
	H * A * L				105.56		1	105.56		6.39
	S * M * H * A				647.03		5	129.41		7.83
	S * M * H * L				357.48		5	71.5		4.33
	S * M * A * L				1302.35		5	260.47		15.76
	S * H * A * L				150.33		1	150.33		9.1
	M * H * A * L				112.77		5	22.55		1.36
	S* M * H * A* L				302.82		5	60.56		3.67
	Error				505983		30623	16.52
	Total				694728		30718
	B Post hoc Tukey test. Studentized range q = [ |(I-J)|/S.E.] S.E. = 0.08; df =3071 , 5
	(I) Month	(J) Month	q			(I) Month			(J) Month		q
	July	August	2.64			August			December		4.31
	July	September	0.96			September			October		1.28
	July	October	0.32			September			November		2.64
	July	November	0.32			September			December		4.69
	July	December	1.67			October			November		1.36
	August	September	3.73			October			December		3.41
	August	October	1.67			November			December		2.06
	August	November	2.95

## Sheet: S1-TABLE 4
	Table 4. Results of three way factorial ANOVA on the positive containers of Aedes aegypti and Ae. albopictus immature and mean abundance considering material, spot (urban-rural spots), and months of the surveyed habitats as variables. The F values significant at P < 0.05 level are marked in bold.
	Ae. aegypti
			Positive habitats		Immature abundance
	Source	df	Mean Square	F	Mean Square	F
	MATERIAL (M)	1	5260.55	127.3	2.03384e+06	857.22
	SITE (S)	7	257.166	6.221	10960.9	4.62
	MONTH (MTH)	5	12974.4	313.9	1.17e+06	493.13
	M * S	7	189.952	4.595	37549.1	15.83
	M * MTH	5	146.097	3.534	138231	58.26
	S * MTH	35	30.9052	0.748	6621.34	2.79
	ML * S* MTH	35	29.6731	0.718	6026.44	2.54
	Error	96	41.3385		2372.59
	Total	191
	Ae. albopictus
			Positive habitats		Immature abundance
	Source	df	Mean Square	F	Mean Square	F
	MATERIAL (M)	1	744.19	29.45	59925.3	13.5
	SITE (S)	7	24.87	0.98	9700.58	2.19
	MONTH (MTH)	5	15194.7	601.28	897909	202.33
	M * S	7	80.4	3.18	17603	3.97
	M * MTH	5	289.66	11.46	17621.6	3.97
	S * MTH	35	72.09	2.85	2354.36	0.53
	ML * S * MTH	35	73.99	2.93	4685.08	1.06
	Error	96	25.27		4437.84
	Total	191

## Sheet: S1-Table 5
Table 5. The results of Discriminant Analysis showing Fishers distance, standardized canonical correlations and Eigen values of the months and explanatory variables, in case of Ae. aegypti. Porcelain and plastic habitats are denoted by pr and pl.
Ae. aegypti -Month
Fishers distance	Aug	Dec		Jul		Nov		Oct
Dec	374.828
Jul	52.748	159.12
Nov	109.582	83.661		15.215
Oct	60.392	140.283		4.854		10.752
Sep	45.902	166.566		2.554		17.05		1.611
Standardized canonical discriminant function coefficients
			F1		F2		F3
Positive pr			0.257		0.63		0.366
Larvae pr			0.598		-0.175		-0.907
Pupae pr			-0.043		-0.382		0.58
Positive pl			0.519		0.445		-0.006
Larvae pl			0.382		-0.505		-0.115
Pupae pl			0.286		-0.271		0.732
			F1		F2		F3
Eigen value			28.345		0.456		0.305
Discrimination (%)			96.752		1.557		1.042
Cumulative %			96.752		98.309		99.35
Canonical correlations			0.983		0.56		0.484

## Sheet: S1-Table 6
	Table 6. The results of Discriminant Analysis showing Fishers distance, standardized canonical correlations and Eigen values of the months and explanatory variables in Ae. albopictus. Porcelain and plastic habitats are denoted by pr and pl.
	Ae. albopictus-Month
	Fisher distances	Aug	Dec		Jul		Nov		Oct
	Dec	219.374
	Jul	22.104	107.852
	Nov	129.626	12.158		48.602
	Oct	56.649	55.841		9.407		16.102
	Sep	6.155	226.379		26.217		134.638		58.483
	Standardized canonical discriminant function coefficients
				F1		F2		F3
	Positive pr			0.579		-0.287		0.605
	Larvae pr			0.184		-0.51		0.118
	Pupae pr			0.097		0.286		-0.232
	Positive pl			0.586		0.777		0.212
	Larvae pl			0.23		-0.749		-0.294
	Pupae pl			0.184		0.198		-0.614
				F1		F2		F3
	Eigen value			25.903		0.475		0.173
	Discrimination (%)			97.46		1.788		0.65
	Cumulative %			97.46		99.248		99.898
	Canonical correlations			0.981		0.568		0.384

## Sheet: S1-Table 7
	Table 7. The results of Discriminant Analysis showing Fisher’s distance, standardized canonical correlations and Eigen values of the urban-rural areas and explanatory variables in Ae. aegypti. Porcelain and plastic habitats are denoted by pr and pl.
	Ae. aegypti- Area
	Fisher’s distance	R1	R2	R3	R4	U1	U2	U3
	R2	0.866
	R3	0.439	1.346
	R4	0.626	1.67	0.157
	U1	2.742	5.751	4.347	4.054
	U2	2.976	5.479	5.021	4.922	0.287
	U3	0.966	1.932	2.247	2.147	1.401	1.178
	U4	6.566	8.366	9.426	9.935	3.333	1.902	3.976
	Standardized canonical discriminant function coefficients
				F1	F2	F3
	Positive pr			-1.288	-0.127	0.683
	Larvae pr			-0.3	-0.837	-2.871
	Pupae pr			-1.371	0.176	1.54
	Positive pl			1.291	2.026	-0.67
	Larvae pl			1.014	0.366	2.073
	Pupae pl			0.545	-1.603	-0.435
				F1			F2		F3
	Eigen value			1.304			0.285		0.082
	Discrimination (%)			76.714			16.787		4.813
	Cumulative %			76.714			93.501		98.315
	Canonical correlation			0.752			0.471		0.275

## Sheet: S1-Table 8
	Table 8. The results of Discriminant Analysis showing Fishers distance, standardized canonical correlations and Eigen values of the urban-rural areas and explanatory variables in Ae. albopictus. Porcelain and plastic habitats are denoted by pr and pl.
	Ae. aegypti- Area
	Fisher’s distance	R1	R2		R3	R4		U1		U2	U3
	R2	0.263
	R3	1.08	1.146
	R4	0.697	0.255		0.786
	U1	1.3	1.166		0.438	1.009
	U2	4.414	4.101		1.571	3.344		1.006
	U3	3.469	3.497		2.822	3.863		1.164		1.818
	U4	3.049	2.591		1.137	2.12		0.42		0.376	1.158
	Standardized canonical discriminant function coefficients
				F1			F2		F3
	Positive pr			1.911			1.945		1.138
	Larvae pr			-2.205			0.41		-0.583
	Pupae pr			-0.556			-0.577		0.26
	Positive pl			0.556			-0.573		0.314
	Larvae pl			0.11			-2.388		2.312
	Pupae pl			0.059			1.113		-3.536
				F1			F2		F3
	Eigen value			0.642			0.196		0.055
	Discrimination (%)			70.999			21.611		6.04
	Cumulative %			70.999			92.61		98.65
	Canonical correlation			0.625			0.404		0.228
