# Supplementary material for: Household Wastes as Larval Habitats of Dengue Vectors: Comparison between Urban and Rural Areas of Kolkata, India
Source: PLoS One. 2015 Oct 8;10(10):e0138082. doi: 10.1371/journal.pone.0138082 (PMC4598039; doi:10.1371/journal.pone.0138082)
Supplement: S2 File — (XLSM) [file pone.0138082.s002.xlsm]

## Sheet: Figure A 
	POSITIVE			Porcelain												Plastic
				Porcelain												Plastic
				2009						2010						2009						2010
				JUL	AUG	SEP	OCT	NOV	DEC	JUL	AUG	SEP	OCT	NOV	DEC	JUL	AUG	SEP	OCT	NOV	DEC	JUL	AUG	SEP	OCT	NOV	DEC		Ae. aegypti	URBAN
	mean	Ae. aegypti	URBAN	57.5	63.25	50	45.75	37.5	11.5	56.25	65	52.25	44.75	34.25	13.25	57	73.75	56.25	51.25	46.25	18.5	54.75	74.75	62.75	54.25	47	12.25			RURAL
			RURAL	45.5	60.75	47.25	42	27.75	1.25	43.5	56.25	40.5	41.25	23.5	0	59.25	76.5	59.25	55.5	43.75	10.5	59.25	74.25	56.25	52.25	52.25	4.25			URBAN
				Porcelain												Plastic
				2009						2010						2009						2010
				JUL	AUG	SEP	OCT	NOV	DEC	JUL	AUG	SEP	OCT	NOV	DEC	JUL	AUG	SEP	OCT	NOV	DEC	JUL	AUG	SEP	OCT	NOV	DEC
	mean	Ae. albopictus	URBAN	49.25	68.75	54	34	18	2.25	47.75	63.25	47.5	29.75	17	1.75	41.5	50.5	59.5	31.75	16.75	2.5	39	53	57	32.25	17.25	4.75		Ae. albopictus	URBAN
			RURAL	45.25	57.75	64.25	30.5	15.75	1.5	47.75	52.75	61.75	39.25	16	3	31	48.25	59.5	26.25	14	5.75	32.5	48.5	60.25	25.75	13	3.75			RURAL
				porcelain												plastic
				porcelain												plastic
				2009						2010						2009						2010
				JUL	AUG	SEP	OCT	NOV	DEC	JUL	AUG	SEP	OCT	NOV	DEC	JUL	AUG	SEP	OCT	NOV	DEC	JUL	AUG	SEP	OCT	NOV	DEC
	SE	Ae. aegypti	URBAN	0.288675	1.79699	1.68325	2.62599	1.32288	0.645497	2.62599	2.34521	2.59406	4.60751	2.59406	1.43614	3.53553	2.17466	2.42813	3.37577	2.46221	3.75278	2.39357	2.136	3.03795	3.35099	10.025	2.25		Ae. aegypti	URBAN
			RURAL		3.83786	2.32289	6.6458	5.67707	0.75	3.94757	2.56174	2.95804	4.98957	1.32288	0	0.75	1.04083	0.629153	3.57071	2.05649	2.53311	1.79699	2.05649	3.30088	4.88834	3.37577	2.21265			RURAL
	SE	Ae. albopictus	URBAN	2.56174	3.68273	2.54951	3.39116	0.57735	0.478714	5.57337	5.15388	5.69356	6.62539	1	0.853913	5.61991	2.17945	0.866025	3.85951	1.10868	1.5	3.53553	3.24037	3.43996	4.51617	1.49304	1.49304		Ae. albopictus	URBAN
			RURAL	1.37689	2.71953	2.80995	5.3619	2.21265	1.5	2.83945	2.49583	1.03078	6.6128	2.34521	1.73205	2.12132	3.88104	3.96863	4.30842	1.87083	1.03078	3.01386	0.288675	2.39357	4.17083	2.04124	2.25			RURAL

## Sheet: Figure B
	ABUNDANCE
			Porcelain																								Plastic
			Urban												Rural												Urban												Rural
			2009						2010						2009						2010						2009						2010						2009						2010
			JUL	AUG	SEP	OCT	NOV	DEC	JUL	AUG	SEP	OCT	NOV	DEC	JUL	AUG	SEP	OCT	NOV	DEC	JUL	AUG	SEP	OCT	NOV	DEC	JUL	AUG	SEP	OCT	NOV	DEC	JUL	AUG	SEP	OCT	NOV	DEC	JUL	AUG	SEP	OCT	NOV	DEC	JUL	AUG	SEP	OCT	NOV
	mean	Ae. aegypti	300	479.5	289.5	290.25	246.25	33.5	288.25	491.75	281.5	268.75	232.25	36.5	251.75	339.5	258.75	237.25	182	11.75	249.75	362.5	229.5	228.75	175.5	0	414	764.75	449.5	372.75	282.25	68.5	399.5	838.5	522	500	297.75	58	450.75	818	579	565.5	381.5	36.5	473.25	866.5	576.25	601.25	369.25
	mean	Ae. albopictus	311	372	307	169.25	88.25	7	231.75	318.25	220.5	121.75	83.5	6.25	296.25	430.75	394	187.75	88.75	10.5	345	484.5	455.25	272.5	103.75	13	288.5	547.5	525.25	217.75	118.25	8.25	272	451.75	436.5	187.25	120.25	18.75	286.5	502	396.5	212.5	87.25	24.25	262.25	428.5	432.5	213.25	123.5
				Porcelain																								plastic
				Urban												rural												urban												rural
				2009						2010						2009						2010						2009						2010						2009						2010
				JUL	AUG	SEP	OCT	NOV	DEC	JUL	AUG	SEP	OCT	NOV	DEC	JUL	AUG	SEP	OCT	NOV	DEC	JUL	AUG	SEP	OCT	NOV	DEC	JUL	AUG	SEP	OCT	NOV	DEC	JUL	AUG	SEP	OCT	NOV	DEC	JUL	AUG	SEP	OCT	NOV	DEC	JUL	AUG	SEP	OCT
		SE	Ae. aegypti	3.89444	39.2354	6.18466	12.9639	13.0982	4.21307	30.2114	27.5753	17.9141	28.4176	11.5353	2.98608	19.7035	4.57347	18.4272	21.0134	16.6183	6.81145	26.0524	9.66523	10.4283	20.2788	32.0325	0	29.8915	60.2721	46.8054	33.2099	16.2603	26.0656	25.2075	49.9291	40.7451	37.8264	28.2175	17.3109	40.438	26.674	20.7886	55.0522	36.8906	1.32288	82.0999	30.7964	34.5142	106.251
		SE	Ae. albopictus	31.8826	41.7393	39.9521	14.2734	5.79332	2.97209	15.7975	35.3303	24.9616	14.2558	8.80814	3.17214	16.6602	36.6637	37.6763	14.9798	20.8621	10.5	28.5949	50.955	24.9712	48.3537	17.4087	7.51665	39.8612	27.3328	54.7028	30.4915	16.4184	5.26585	32.8202	62.4812	42.4274	20.926	10.5465	4.87126	11.3027	26.9846	45.1101	47.5911	8.07646	3.94493	23.2034	28.5	41.6923	56.6192
	Ae. aegypti			Porcelain												Plastic
				2009						2010						2009						2010
				JUL	AUG	SEP	OCT	NOV	DEC	JUL	AUG	SEP	OCT	NOV	DEC	JUL	AUG	SEP	OCT	NOV	DEC	JUL	AUG	SEP	OCT	NOV	DEC
		MEAN	Urban	0.642381	1.03057	0.832137	1.15359	0.947066	0.845833	0.810828	0.816763	1.01315	1.0665	0.959305	0.873188	1.01849	1.02324	0.819005	1.03633	1.05055	2.93075	0.799233	0.892595	0.965493	1.24132	0.926228	3.01361
		MEAN	Rural	0.847209	0.946529	1.16424	1.14566	0.826143	0.541667	0.706048	0.866308	1.09512	0.76354	0.835042	0.792857	0.847209	0.962432	1.18534	1.15824	0.847461	2.08333	0.730307	0.87246	1.09512	0.76354	0.835156	2.7381
			Reference	1	1	1	1	1	1	1	1	1	1	1	1	1	1	1	1	1	1	1	1	1	1	1	1
				2009						2010						2009						2010
				JUL	AUG	SEP	OCT	NOV	DEC	JUL	AUG	SEP	OCT	NOV	DEC	JUL	AUG	SEP	OCT	NOV	DEC	JUL	AUG	SEP	OCT	NOV	DEC
		SE	URBAN	0.0352108	0.0580583	0.0413111	0.147698	0.0744143	0.106692	0.0381565	0.057666	0.0597024	0.0694818	0.0618727	0.0985925	0.0750144	0.0697919	0.0554969	0.0709058	0.0846562	0.214159	0.0523428	0.0619958	0.0620857	0.0995596	0.0700445	0.233011
		SE	RURAL	0.108138	0.0808229	0.16179	0.11608	0.089631	0.18928	0.0711756	0.0801606	0.104841	0.0657438	0.0888975	0.191342	0.108138	0.0794301	0.159991	0.114796	0.0893268	0.200693	0.0695726	0.0795728	0.104841	0.0657438	0.0888847	0.354221
													Reference
	Ae.albopictus			Porcelain												Plastic
				2009						2010						2009						2010
				JUL	AUG	SEP	OCT	NOV	DEC	JUL	AUG	SEP	OCT	NOV	DEC	JUL	AUG	SEP	OCT	NOV	DEC	JUL	AUG	SEP	OCT	NOV	DEC
			Urban	1.06277	0.937468	1.19663	1.20533	1.125	1.54167	1.02522	1.23323	1.04585	1.1098	1.09779	1.1	0.851132	0.920523	0.860853	0.946857	0.91324	0.7	0.932265	0.93541	1.1517	1.09707	1.08892	0.6
			Rural	0.899829	0.835424	1.03949	1.02077	1.0899	0.603333	0.920411	1.11846	1.10245	1.2369	1.23229	1.21515	0.772663	0.750204	1.0043	0.934743	1.1811	0.84	0.868907	0.827532	0.990616	0.868179	0.880611	1.05556
			Reference	1	1	1	1	1	1	1	1	1	1	1	1	1	1	1	1	1	1	1	1	1	1	1	1
		SE	Urban	0.0547004	0.0443509	0.0624997	0.0747998	0.0780022	0.426956	0.0502616	0.0650265	0.0516181	0.0810779	0.0914812	0.296273	0.0654095	0.0876866	0.0538392	0.0695437	0.0739023	0.140106	0.0558988	0.0554501	0.104116	0.0773929	0.0992044	0.0753592
		SE	Rural	0.0504878	0.0427924	0.0531997	0.0723991	0.0920942	0.0484195	0.0526056	0.0756091	0.0610508	0.0831844	0.119247	0.278755	0.0676447	0.0444367	0.053496	0.0624422	0.143007	0.119272	0.0668549	0.058183	0.0505532	0.0524696	0.103065	0.474667
[truncated: 2 more columns]
