# Supplementary material for: Household Wastes as Larval Habitats of Dengue Vectors: Comparison between Urban and Rural Areas of Kolkata, India
Source: PLoS One. 2015 Oct 8;10(10):e0138082. doi: 10.1371/journal.pone.0138082 (PMC4598039; doi:10.1371/journal.pone.0138082)
Supplement: S3 File — (XLSM) [file pone.0138082.s003.xlsm]

## Sheet: Figure A
	XLSTAT 2012.2.02 - Discriminant Analysis (DA) - on 3/25/2012 at 7:20:10 PM
	Y / Qualitative: Workbook = MULTIVARIATE.xls / Sheet = multivariate / Range = multivariate!$D$2:$D$98 / 96 rows and 1 column
	X / Quantitative: Workbook = MULTIVARIATE.xls / Sheet = multivariate / Range = multivariate!$E$2:$J$98 / 96 rows and 6 columns
	Within-class covariance matrices are assumed to be equal
	Prior probabilities are taken into account
	Significance level (%): 5
	Summary statistics:
	Variable	Categories	Frequencies	%
	Month	Aug	16	16.6667
		Dec	16	16.6667
		Jul	16	16.6667
		Nov	16	16.6667
		Oct	16	16.6667
		Sep	16	16.6667
	Variable	Observations	Obs. with missing data	Obs. without missing data	Minimum	Maximum	Mean	Std. deviation
	Positive	96	0	96	0	69	40.0312	19.0928
	Larvae	96	0	96	0	328	146.677	77.5386
	Pupae	96	0	96	0	238	93.5312	53.6128
	Positive pl	96	0	96	0	80	50.5	20.5682
	Larvae pl	96	0	96	0	568	268.156	154.436
	Pupae pl	96	0	96	0	409	177.896	105.031
	Correlation matrix:
	Variables	Positive	Larvae	Pupae	Positive pl	Larvae pl	Pupae pl
	Positive	1	0.89801	0.824775	0.872315	0.780333	0.753902
	Larvae	0.89801	1	0.89344	0.884075	0.848409	0.786587
	Pupae	0.824775	0.89344	1	0.783349	0.694514	0.670604
	Positive pl	0.872315	0.884075	0.783349	1	0.851075	0.784351
	Larvae pl	0.780333	0.848409	0.694514	0.851075	1	0.872024
	Pupae pl	0.753902	0.786587	0.670604	0.784351	0.872024	1
	Discriminant Analysis:
	Means by class:
	Class \ Variable	Positive	Larvae	Pupae	Positive pl	Larvae pl	Pupae pl
	Aug	61.3125	260.188	158.125	74.8125	506.125	315.812
	Dec	6.5	11.4375	9	11.375	28.75	17
	Jul	50.6875	169.875	102.562	57.5625	272.812	161.562
	Nov	30.75	127.562	81.4375	47.3125	202.438	130.25
	Oct	43.4375	150.125	106.125	53.3125	289.375	220.5
	Sep	47.5	160.875	103.938	58.625	309.438	222.25
	Sum of weights, prior probabilities and logarithms of determinants for each class:
	Class	Sum of weights	Prior probabilities	Log(Determinant)
	Aug	16	0.166667	34.7819
	Dec	16	0.166667	21.1157
	Jul	16	0.166667	34.5864
	Nov	16	0.166667	34.675
	Oct	16	0.166667	38.1217
	Sep	16	0.166667	33.6451
	Multicolinearity statistics:
	Statistic	Positive	Larvae	Pupae	Positive pl	Larvae pl	Pupae pl
	Tolerance	0.15878	0.0786469	0.183033	0.154982	0.142854	0.225223
	VIF	6.29804	12.7151	5.46349	6.45237	7.00017	4.44004
	Between-classes SSCP matrix:
		Positive	Larvae	Pupae	Positive pl	Larvae pl	Pupae pl
	Positive	29509.1	119885	72610.8	32070.7	226112	145194
	Larvae	119885	516661	310334	134413	982602	619567
	Pupae	72610.8	310334	189002	81600.4	594276	382978
	Positive pl	32070.7	134413	81600.4	36093.2	252637	162638
	Larvae pl	226112	982602	594276	252637	1.92703e+06	1234072
	Pupae pl	145194	619567	382978	162638	1234072	819645
	Pooled within-class SSCP matrix:
		Positive	Larvae	Pupae	Positive pl	Larvae pl	Pupae pl
	Positive	5121.81	6412.31	7593.56	472.812	-7526.94	-1570.75
	Larvae	6412.31	54501.6	42504.4	-467.125	-17451.8	-11004.1
	Pupae	7593.56	42504.4	84060.3	462.125	-47988.9	-24241.2
	Positive pl	472.812	-467.125	462.125	4096.75	4187.12	-1666.88
	Larvae pl	-7526.94	-17451.8	-47988.9	4187.12	338755	109671
	Pupae pl	-1570.75	-11004.1	-24241.2	-1666.88	109671	228344
	Total-sample SSCP matrix:
		Positive	Larvae	Pupae	Positive pl	Larvae pl	Pupae pl
	Positive	34630.9	126297	80204.4	32543.5	218586	143623
	Larvae	126297	571163	352838	133946	965150	608563
	Pupae	80204.4	352838	273062	82062.5	546287	358736
	Positive pl	32543.5	133946	82062.5	40190	256824	160971
	Larvae pl	218586	965150	546287	256824	2.26579e+06	1.34374e+06
	Pupae pl	143623	608563	358736	160971	1.34374e+06	1.04799e+06
	Between-classes covariance matrix:
		Positive	Larvae	Pupae	Positive pl	Larvae pl	Pupae pl
	Positive	368.864	1498.56	907.636	400.884	2826.41	1814.93
	Larvae	1498.56	6458.27	3879.18	1680.16	12282.5	7744.59
	Pupae	907.636	3879.18	2362.52	1020	7428.45	4787.22
	Positive pl	400.884	1680.16	1020	451.166	3157.97	2032.97
	Larvae pl	2826.41	12282.5	7428.45	3157.97	24087.9	15425.9
	Pupae pl	1814.93	7744.59	4787.22	2032.97	15425.9	10245.6
	Within-class covariance matrix for class Aug:
		Positive	Larvae	Pupae	Positive pl	Larvae pl	Pupae pl
	Positive	35.5625	103.271	140.025	1.72917	-68.4417	-16.7375
	Larvae	103.271	1269.23	1511.31	-13.0958	-461.825	-397.829
	Pupae	140.025	1511.31	2563.05	-40.2417	-1302.88	-864.175
	Positive pl	1.72917	-13.0958	-40.2417	12.8292	80.5583	21.6292
	Larvae pl	-68.4417	-461.825	-1302.88	80.5583	3369.85	978.292
	Pupae pl	-16.7375	-397.829	-864.175	21.6292	978.292	2380.96
	Within-class covariance matrix for class Dec:
		Positive	Larvae	Pupae	Positive pl	Larvae pl	Pupae pl
	Positive	39.8667	52.8333	45.4	21.4667	45.8667	42.0667
	Larvae	52.8333	103.196	69.4667	35.2917	80.7167	69.2
	Pupae	45.4	69.4667	62.1333	28.7333	72.6	55.2667
	Positive pl	21.4667	35.2917	28.7333	51.85	145.7	66.4
	Larvae pl	45.8667	80.7167	72.6	145.7	632.6	235.467
	Pupae pl	42.0667	69.2	55.2667	66.4	235.467	125.467
	Within-class covariance matrix for class Jul:
		Positive	Larvae	Pupae	Positive pl	Larvae pl	Pupae pl
	Positive	79.0292	136.958	46.3875	-2.07917	-101.396	-15.4792
	Larvae	136.958	1065.45	347.942	7.74167	-466.158	-153.458
	Pupae	46.3875	347.942	355.196	0.329167	-230.088	-130.804
	Positive pl	-2.07917	7.74167	0.329167	21.3292	-15.6208	-28.8708
	Larvae pl	-101.396	-466.158	-230.088	-15.6208	3511.63	1728.78
	Pupae pl	-15.4792	-153.458	-130.804	-28.8708	1728.78	1864
	Within-class covariance matrix for class Nov:
		Positive	Larvae	Pupae	Positive pl	Larvae pl	Pupae pl
	Positive	65.8	53.4167	117.65	-12.7833	-182.283	-32.1333
	Larvae	53.4167	402.396	449.404	2.67917	-74.8625	131.317
	Pupae	117.65	449.404	992.129	10.5875	-490.471	-189.117
	Positive pl	-12.7833	2.67917	10.5875	107.963	245.254	1.58333
	Larvae pl	-182.283	-74.8625	-490.471	245.254	2992.53	867.017
	Pupae pl	-32.1333	131.317	-189.117	1.58333	867.017	1026.2
	Within-class covariance matrix for class Oct:
		Positive	Larvae	Pupae	Positive pl	Larvae pl	Pupae pl
	Positive	81.4625	39.9417	66.675	8.85417	-87.975	-29.1
	Larvae	39.9417	531.583	297.317	-29.3083	-58.7167	23.2
	Pupae	66.675	297.317	984.383	25.5583	-594.517	-278.467
	Positive pl	8.85417	-29.3083	25.5583	50.3625	-235.458	-190.767
	Larvae pl	-87.975	-58.7167	-594.517	-235.458	8591.58	3883.6
	Pupae pl	-29.1	23.2	-278.467	-190.767	3883.6	5216
	Within-class covariance matrix for class Sep:
		Positive	Larvae	Pupae	Positive pl	Larvae pl	Pupae pl
	Positive	39.7333	41.0667	90.1	14.3333	-107.567	-53.3333
	Larvae	41.0667	261.583	158.192	-34.45	-182.608	-406.033
	Pupae	90.1	158.192	647.129	5.84167	-653.904	-208.783
	Positive pl	14.3333	-34.45	5.84167	28.7833	58.7083	18.9
	Larvae pl	-107.567	-182.608	-653.904	58.7083	3485.46	-381.783
	Pupae pl	-53.3333	-406.033	-208.783	18.9	-381.783	4610.33
	Pooled within-class covariance matrix:
		Positive	Larvae	Pupae	Positive pl	Larvae pl	Pupae pl
	Positive	56.909	71.2479	84.3729	5.25347	-83.6326	-17.4528
	Larvae	71.2479	605.573	472.272	-5.19028	-193.909	-122.267
	Pupae	84.3729	472.272	934.003	5.13472	-533.21	-269.347
	Positive pl	5.25347	-5.19028	5.13472	45.5194	46.5236	-18.5208
	Larvae pl	-83.6326	-193.909	-533.21	46.5236	3763.94	1218.56
	Pupae pl	-17.4528	-122.267	-269.347	-18.5208	1218.56	2537.16
	Total covariance matrix:
		Positive	Larvae	Pupae	Positive pl	Larvae pl	Pupae pl
	Positive	364.536	1329.44	844.257	342.563	2300.9	1511.82
	Larvae	1329.44	6012.24	3714.09	1409.95	10159.5	6405.92
	Pupae	844.257	3714.09	2874.34	863.816	5750.39	3776.17
	Positive pl	342.563	1409.95	863.816	423.053	2703.42	1694.43
	Larvae pl	2300.9	10159.5	5750.39	2703.42	23850.4	14144.7
	Pupae pl	1511.82	6405.92	3776.17	1694.43	14144.7	11031.5
	Box test (Chi-square asymptotic approximation):
	-2Log(M)	300.227
	Chi-square (Observed value)	250.745
	Chi-square (Critical value)	129.918
	DF	105
	p-value	< 0.0001
	alpha	0.05
	Test interpretation:
	H0: The within-class covariance matrices are equal.
	Ha: The within-class covariance matrices are different.
	As the computed p-value is lower than the significance level alpha=0.05, one should reject the null hypothesis H0, and accept the alternative hypothesis Ha.
	The risk to reject the null hypothesis H0 while it is true is lower than 0.01%.
	Box test (Fisher's F asymptotic approximation):
	-2Log(M)	300.227
	F (Observed value)	2.36497
	F (Critical value)	1.23859
	DF1	105
	DF2	13005.9
	p-value	< 0.0001
	alpha	0.05
	Test interpretation:
	H0: The within-class covariance matrices are equal.
	Ha: The within-class covariance matrices are different.
	As the computed p-value is lower than the significance level alpha=0.05, one should reject the null hypothesis H0, and accept the alternative hypothesis Ha.
	The risk to reject the null hypothesis H0 while it is true is lower than 0.01%.
	Kullback's test:
	K (Observed value)	150.114
	K (Critical value)	129.918
	DF	105
	p-value	0.00256834
	alpha	0.05
	Test interpretation:
	H0: The within-class covariance matrices are equal.
	Ha: The within-class covariance matrices are different.
	As the computed p-value is lower than the significance level alpha=0.05, one should reject the null hypothesis H0, and accept the alternative hypothesis Ha.
	The risk to reject the null hypothesis H0 while it is true is lower than 0.26%.
	Mahalanobis distances:
		Aug	Dec	Jul	Nov	Oct	Sep
	Aug	0	297.658	41.8878	87.0207	47.958	36.4517
	Dec	297.658	0	126.36	66.4369	111.401	132.273
	Jul	41.8878	126.36	0	12.0829	3.85473	2.02813
	Nov	87.0207	66.4369	12.0829	0	8.53808	13.5393
	Oct	47.958	111.401	3.85473	8.53808	0	1.27916
	Sep	36.4517	132.273	2.02813	13.5393	1.27916	0
	Generalized squared distances:
		Aug	Dec	Jul	Nov	Oct	Sep
	Aug	3.58352	301.241	45.4713	90.6042	51.5415	40.0352
	Dec	301.241	3.58352	129.944	70.0204	114.985	135.856
	Jul	45.4713	129.944	3.58352	15.6664	7.43825	5.61165
	Nov	90.6042	70.0204	15.6664	3.58352	12.1216	17.1228
	Oct	51.5415	114.985	7.43825	12.1216	3.58352	4.86267
	Sep	40.0352	135.856	5.61165	17.1228	4.86267	3.58352
	Fisher distances:
		Aug	Dec	Jul	Nov	Oct	Sep						Aug	Dec	Jul	Nov	Oct
	Aug	0	374.828	52.7476	109.582	60.3915	45.9022					Dec	374.828
	Dec	374.828	0	159.12	83.6612	140.283	166.566					Jul	52.7476	159.12
	Jul	52.7476	159.12	0	15.2155	4.8541	2.55394					Nov	109.582	83.6612	15.2155
	Nov	109.582	83.6612	15.2155	0	10.7517	17.0495					Oct	60.3915	140.283	4.8541	10.7517
	Oct	60.3915	140.283	4.8541	10.7517	0	1.61079					Sep	45.9022	166.566	2.55394	17.0495	1.61079
	Sep	45.9022	166.566	2.55394	17.0495	1.61079	0
	p-values for Fisher distances:
		Aug	Dec	Jul	Nov	Oct	Sep					Standardized canonical discriminant function coefficients
	Aug	1	< 0.0001	< 0.0001	< 0.0001	< 0.0001	< 0.0001						F1	F2	F3
	Dec	< 0.0001	1	< 0.0001	< 0.0001	< 0.0001	< 0.0001					Positive	0.257272	0.629684	0.365626
	Jul	< 0.0001	< 0.0001	1	< 0.0001	0.000262606	0.0253467					Larvae	0.597841	-0.175263	-0.907482
	Nov	< 0.0001	< 0.0001	< 0.0001	1	< 0.0001	< 0.0001					Pupae	-0.0430771	-0.382316	0.580171
	Oct	< 0.0001	< 0.0001	0.000262606	< 0.0001	1	0.154043					Positive pl	0.518577	0.44527	-0.00617179
	Sep	< 0.0001	< 0.0001	0.0253467	< 0.0001	0.154043	1					Larvae pl	0.382001	-0.504597	-0.115119
												Pupae pl	0.285599	-0.270818	0.732252
	Wilks' Lambda test (Rao's approximation):
													F1	F2	F3
	Lambda	0.0150434										Eigenvalue	28.3453	0.456134	0.305169
	F (Observed value)	21.1513										Discrimination (%)	96.7521	1.55694	1.04164
	F (Critical value)	1.49265										Cumulative %	96.7521	98.309	99.3507
	DF1	30
	DF2	342										Canonical correlations	0.982814	0.559687	0.483545
	p-value	< 0.0001
	alpha	0.05
	Test interpretation:
	H0: The means vectors of the 6 classes are equal.											Standardized canonical discriminant function coefficients
	Ha: At least one of the means vector is different from another.												F1	F2	F3
	As the computed p-value is lower than the significance level alpha=0.05, one should reject the null hypothesis H0, and accept the alternative hypothesis Ha.											Positive	0.257	0.63	0.366
	The risk to reject the null hypothesis H0 while it is true is lower than 0.01%.											Larvae	0.598	-0.175	-0.907
												Pupae pr	-0.043	-0.382	0.58
												Positive pl	0.519	0.445	-0.006
	Unidimensional test of equality of the means of the classes:											Larvae pl	0.382	-0.505	-0.115
												Pupae pl	0.286	-0.271	0.732
	Variable	Lambda	F	DF1	DF2	p-value
	Positive	0.147897	103.706	5	90	< 0.0001
	Larvae	0.0954221	170.636	5	90	< 0.0001
	Pupae	0.307843	40.4713	5	90	< 0.0001
	Positive pl	0.101935	158.584	5	90	< 0.0001
	Larvae pl	0.149509	102.394	5	90	< 0.0001
	Pupae pl	0.217888	64.6112	5	90	< 0.0001
	Pillai's trace:
	Trace	1.67542
	F (Observed value)	7.47523
	F (Critical value)	1.4849
	DF1	30
	DF2	445
	p-value	< 0.0001
	alpha	0.05
	Test interpretation:
	H0: The means vectors of the 6 classes are equal.
	Ha: At least one of the means vector is different from another.
	As the computed p-value is lower than the significance level alpha=0.05, one should reject the null hypothesis H0, and accept the alternative hypothesis Ha.
	The risk to reject the null hypothesis H0 while it is true is lower than 0.01%.
	Hotelling-Lawley trace:
	Trace	29.2969
	F (Observed value)	81.8129
	F (Critical value)	1.51219
	DF1	30
	DF2	215.798
	p-value	< 0.0001
	alpha	0.05
	Test interpretation:
	H0: The means vectors of the 6 classes are equal.
	Ha: At least one of the means vector is different from another.
	As the computed p-value is lower than the significance level alpha=0.05, one should reject the null hypothesis H0, and accept the alternative hypothesis Ha.
	The risk to reject the null hypothesis H0 while it is true is lower than 0.01%.
	Roy's greatest root:
	Root	28.3453
	F (Observed value)	420.456
	F (Critical value)	2.20223
	DF1	6
	DF2	89
	p-value	< 0.0001
	alpha	0.05
	Test interpretation:
	H0: The means vectors of the 6 classes are equal.
	Ha: At least one of the means vector is different from another.
	As the computed p-value is lower than the significance level alpha=0.05, one should reject the null hypothesis H0, and accept the alternative hypothesis Ha.
	The risk to reject the null hypothesis H0 while it is true is lower than 0.01%.
	Eigenvalues:
		F1	F2	F3	F4	F5
	Eigenvalue	28.3453	0.456134	0.305169	0.180935	0.00930049
	Discrimination (%)	96.7521	1.55694	1.04164	0.61759	0.0317457
	Cumulative %	96.7521	98.309	99.3507	99.9683	100
	Eigenvectors:
		F1	F2	F3	F4	F5
	Positive	0.00359486	0.00879854	-0.00510887	-0.0112767	-0.000763468
	Larvae	0.00256083	-0.000750733	0.00388717	0.000289569	-3.51811e-06
	Pupae	-0.000148577	-0.00131864	-0.00200106	0.000898671	-0.0029056
	Positive pl	0.00810202	0.0069567	9.64254e-05	0.0107813	0.00413463
	Larvae pl	0.00065633	-0.000866966	0.00019779	-0.000959893	0.000378037
	Pupae pl	0.00059767	-0.000566739	-0.00153238	0.000669703	0.000107429
	Variables/Factors correlations:
		F1	F2	F3	F4	F5
	Positive	0.921514	0.265486	0.0949855	-0.22077	-0.146064
	Larvae	0.964006	-0.0358111	-0.162365	-0.0201083	-0.183844
	Pupae	0.843997	-0.0401451	0.0307895	0.0770123	-0.517222
	Positive pl	0.955986	0.178867	0.00785617	0.184201	0.0833897
	Larvae pl	0.925567	-0.253773	0.0258091	-0.122643	0.201829
	Pupae pl	0.871668	-0.247163	0.351109	0.0238013	0.128335
	Canonical correlations:
	F1	F2	F3	F4	F5
	0.982814	0.559687	0.483545	0.391424	0.0959937
	Canonical discriminant function coefficients:
		F1	F2	F3	F4	F5
	Intercept	-11.3567	-1.29759	-0.343546	-0.771263	-0.250833
	Positive	0.0341038	0.0834703	0.048467	-0.106981	-0.00724289
	Larvae	0.0242942	-0.00712208	-0.0368769	0.0027471	-3.33757e-05
	Pupae	-0.00140952	-0.0125097	0.0189838	0.00852554	-0.027565
	Positive pl	0.0768625	0.065997	-0.000914772	0.102281	0.0392246
	Larvae pl	0.00622649	-0.00822476	-0.0018764	-0.00910634	0.00358638
	Pupae pl	0.00567	-0.00537656	0.0145374	0.00635336	0.00101916
	Standardized canonical discriminant function coefficients:
		F1	F2	F3	F4	F5
	Positive	0.257272	0.629684	0.365626	-0.807041	-0.054639
	Larvae	0.597841	-0.175263	-0.907482	0.0676016	-0.000821323
	Pupae	-0.0430771	-0.382316	0.580171	0.260553	-0.842426
	Positive pl	0.518577	0.44527	-0.00617179	0.690068	0.264641
	Larvae pl	0.382001	-0.504597	-0.115119	-0.558683	0.220028
	Pupae pl	0.285599	-0.270818	0.732252	0.32002	0.0513355
	Functions at the centroids:
		F1	F2	F3	F4	F5
	Aug	7.52479	-0.934328	-0.392062	-0.218251	0.0092024
	Dec	-9.72012	-0.526223	-0.0966524	-0.348845	0.0202357
	Jul	1.39349	1.12691	-0.420186	-0.423104	-0.0498261
	Nov	-1.6882	0.0990423	-0.540948	0.807025	-0.00805465
	Oct	0.772039	-0.115746	0.853985	0.117557	-0.142094
	Sep	1.71801	0.350346	0.595863	0.0656184	0.170537
	Classification functions:
		Aug	Dec	Jul	Nov	Oct	Sep
	Intercept	-180.359	-3.6437	-86.1569	-50.8601	-77.2199	-89.5624
	Positive	0.610886	0.0850426	0.594817	0.266168	0.474482	0.53643
	Larvae	0.44913	0.0160198	0.285971	0.226256	0.234225	0.263253
	Pupae	-0.026111	-0.00271872	-0.0439076	-0.019662	0.00385496	-0.0172697
	Positive pl	1.55219	0.240446	1.19372	1.01658	1.11446	1.22511
	Larvae pl	0.11469	0.00463307	0.0612672	0.0397075	0.0599731	0.0641082
	Pupae pl	0.103796	0.0072988	0.0561782	0.0503339	0.0811999	0.0802938
	Prior and posterior classification, membership probabilities, scores and squared distances:
	Observation	Prior	Posterior	Pr(Aug)	Pr(Dec)	Pr(Jul)	Pr(Nov)	Pr(Oct)	Pr(Sep)	F1	F2	F3	F4	F5	D²(Aug)	D²(Dec)	D²(Jul)	D²(Nov)	D²(Oct)	D²(Sep)
	Obs1	Jul	Jul	2.0066e-07	1.11003e-33	0.896793	2.62099e-05	0.00877349	0.094407	2.44706	1.4419	-1.3836	-1.19445	0.0473424	37.0455	157.964	6.42004	27.3009	15.6742	10.9225
	Obs2	Aug	Aug	1	2.01448e-72	1.71086e-12	4.16286e-23	3.17292e-13	8.62474e-11	8.4705	-1.07012	0.45151	0.675521	-2.27828	11.3414	341.513	65.5295	114.408	68.8994	57.6891
	Obs3	Sep	Jul	7.89357e-06	5.52337e-35	0.824164	1.23694e-05	0.0137996	0.162016	2.81852	0.70729	-1.38328	-1.42665	0.259109	31.0002	165.264	7.88804	30.1018	16.0675	11.1414
	Obs4	Oct	Jul	1.21403e-12	2.19679e-24	0.703686	0.0354549	0.130515	0.130344	0.513124	1.52117	-0.602203	0.195603	-0.946809	60.0345	114.11	5.86317	11.8393	9.23286	9.23547
	Obs5	Nov	Nov	3.0006e-16	7.31557e-18	0.0453705	0.856317	0.0854239	0.0128885	-0.879084	0.0874255	-0.897371	0.29552	-0.869222	76.7499	84.1778	11.4506	5.57501	10.185	13.9676
	Obs6	Dec	Dec	3.00908e-50	1	4.41502e-18	1.48271e-07	3.33544e-15	9.03845e-19	-7.68675	0.0224929	0.420931	0.576532	0.739072	238.932	10.8764	90.7994	42.3248	77.5447	93.9717
	Obs7	Jul	Jul	8.14045e-08	4.10192e-33	0.89521	3.96594e-05	0.0161489	0.0886018	2.32267	1.48138	-1.09974	-1.05345	-1.53189	40.0601	156.56	7.63381	27.6828	15.6642	12.2596
	Obs8	Aug	Aug	1	6.65791e-83	1.00024e-16	5.19431e-29	1.36262e-18	1.76088e-15	9.82427	-1.84345	-1.41656	0.0962865	-1.87347	14.9328	393.37	88.615	145.188	97.207	82.8787
	Obs9	Sep	Sep	3.42704e-06	3.069e-36	0.288819	4.81467e-06	0.0775648	0.633608	2.97922	1.21525	0.856329	-0.28201	-0.105439	32.7154	171.091	10.0317	32.0354	12.661	8.46041
	Obs10	Oct	Sep	7.67136e-13	1.75266e-26	0.300034	0.00220946	0.302426	0.395331	0.823937	2.31121	1.66118	0.27207	-0.3226	64.617	127.437	11.2325	21.0548	11.2166	10.6809
	Obs11	Nov	Jul	6.73067e-12	2.64079e-26	0.379039	0.236655	0.104521	0.279785	0.845127	1.72008	-1.03659	3.12976	1.03458	70.7659	137.109	21.2574	22.1995	23.8339	21.8646
	Obs12	Dec	Dec	4.19602e-55	1	2.4524e-21	2.78236e-10	1.28895e-18	1.75768e-22	-8.34357	-0.252987	-0.0879927	-0.346789	0.367015	256.266	5.85013	100.765	49.8552	88.2355	106.036
	Obs13	Jul	Jul	1.47574e-09	1.43039e-32	0.908388	0.000134621	0.00759272	0.0838842	2.04021	2.76572	-1.03727	0.25071	-0.0848533	48.956	154.937	8.47994	26.1139	18.0489	13.2444
	Obs14	Aug	Aug	1	2.41653e-66	2.51554e-10	2.89135e-20	6.32482e-12	1.42374e-09	7.63621	-1.24853	-1.15826	-0.482095	-1.61251	8.18352	310.36	52.3902	98.1635	59.7566	48.9235
	Obs15	Sep	Jul	3.33174e-10	1.06563e-27	0.78726	0.004307	0.0600351	0.148398	1.26427	1.06234	-1.15939	-0.192311	-0.161172	47.4436	128.011	4.2773	14.6939	9.42455	7.61461
	Obs16	Oct	Oct	1.26529e-12	3.49988e-24	0.0307087	0.0768846	0.69407	0.198337	0.463731	0.0468907	0.861875	2.16292	-1.06624	63.1273	116.355	15.3023	13.4668	9.06627	11.5715
	Obs17	Nov	Nov	1.69735e-21	4.35626e-14	0.00505574	0.963209	0.0296566	0.00207902	-2.02441	1.54406	0.713321	0.673009	-0.634505	103.456	69.3346	18.3799	7.88039	14.8416	20.1571
	Obs18	Dec	Dec	5.83359e-62	1	1.44808e-25	1.76443e-13	9.68951e-23	5.62493e-27	-9.25334	-0.0492793	-0.0947231	-0.515794	0.0508287	286.244	4.25104	118.64	62.9826	105.628	125.136
	Obs19	Jul	Jul	4.02249e-07	2.55487e-34	0.869834	1.2786e-05	0.0111596	0.118993	2.58043	1.46956	-1.02605	-1.35385	-0.157865	35.5797	160.827	6.40616	28.6616	15.1182	10.3846
	Obs20	Aug	Aug	1	3.03629e-69	2.08581e-11	4.43318e-22	7.88485e-13	2.35394e-10	8.03641	-1.28531	-0.516725	-0.826823	-1.3931	6.47884	322.014	55.6654	104.814	62.2162	50.8184
	Obs21	Sep	Jul	2.07905e-10	6.15739e-27	0.681266	0.00390691	0.133238	0.181589	1.14088	0.798632	-0.61765	-0.604507	-0.920228	52.0283	128.145	8.20802	18.5304	11.4717	10.8524
	Obs22	Oct	Oct	3.53844e-09	1.58644e-29	0.00967728	0.000477935	0.704933	0.284912	1.63605	-0.974106	1.75925	1.15501	-1.40891	51.9917	145.699	22.3484	28.3646	13.7718	15.5836
	Obs23	Nov	Nov	4.45263e-20	3.65272e-14	0.00567772	0.887272	0.101876	0.0051746	-1.8418	0.507124	0.905007	0.120779	-0.60521	95.6581	68.4231	16.8841	6.78085	11.1096	17.0696
	Obs24	Dec	Dec	1.06055e-62	1	2.30209e-26	3.8624e-14	2.21723e-23	8.73096e-28	-9.361	-0.482652	-0.15682	-0.880723	-0.330704	289.545	4.14163	122.208	65.9114	108.468	128.753
	Obs25	Jul	Jul	2.32443e-07	2.81502e-33	0.788692	2.90226e-05	0.0251185	0.18616	2.40748	1.19028	-0.711273	-1.24544	-0.103823	36.4844	155.836	6.4099	26.83	13.3034	9.29744
	Obs26	Aug	Aug	0.999999	2.96572e-62	6.80595e-09	2.52354e-18	3.97794e-09	6.42188e-07	7.14079	-1.01472	1.42333	-0.3981	0.62001	8.24801	291.594	45.8589	89.2897	46.933	36.7648
	Obs27	Sep	Oct	9.46696e-10	2.24849e-28	0.0961324	0.000611286	0.475	0.428256	1.43213	0.0536023	1.2166	-0.249697	-0.43909	47.8859	133.654	11.0138	21.1297	7.81867	8.02585
	Obs28	Oct	Oct	1.55607e-14	3.02859e-20	0.104531	0.03038	0.736605	0.128484	-0.280371	0.229416	1.22763	-1.26787	-0.933813	71.8344	98.1336	12.7629	15.2343	8.85779	12.3503
	Obs29	Nov	Nov	4.96399e-18	4.82645e-17	0.0261425	0.937798	0.0314853	0.00457411	-1.20946	0.859095	-0.816605	0.647622	-1.01581	85.2736	80.7246	12.8733	5.71335	12.5014	16.3596
	Obs30	Dec	Dec	3.52685e-55	1	6.19231e-21	7.80386e-10	1.76518e-18	2.96212e-22	-8.34745	0.313987	-0.262452	0.193154	0.142823	257.285	6.52132	99.5833	48.4638	88.2779	105.663
	Obs31	Jul	Oct	1.36241e-15	5.80495e-19	0.213861	0.0713498	0.580679	0.13411	-0.578823	0.874569	1.06988	-1.4031	-0.247406	77.9004	93.4221	12.5262	14.7216	10.5284	13.4595
	Obs32	Aug	Aug	1	2.24776e-78	2.00338e-15	1.10557e-26	8.3244e-17	1.14716e-13	9.22296	-2.07387	-0.930909	0.271234	0.925166	13.1527	370.736	80.8406	132.686	87.2022	72.7453
	Obs33	Sep	Sep	9.25393e-09	6.08892e-32	0.0684216	0.000120772	0.228899	0.702559	2.05649	0.796651	1.56131	0.87994	0.954712	43.2846	150.041	11.6523	24.3314	9.23714	6.99424
	Obs34	Oct	Oct	3.2744e-15	1.26976e-18	0.00948134	0.136324	0.778629	0.0755653	-0.624004	-1.04044	1.33104	-0.0537525	0.410892	74.107	89.8171	16.7186	11.3872	7.90217	12.5672
	Obs35	Nov	Nov	4.16918e-25	5.31931e-10	2.31084e-05	0.999459	0.000511137	6.52453e-06	-3.1196	-0.328129	-0.631953	0.658579	-1.09081	119.532	49.9676	28.6092	7.25962	22.4163	31.1384
	Obs36	Dec	Dec	8.528e-65	1	2.57203e-27	3.8284e-15	2.42904e-24	8.51672e-29	-9.61909	0.00383464	0.301643	-1.1736	-0.316484	299.877	4.82788	127.278	71.2205	113.577	134.094
	Obs37	Jul	Jul	5.62507e-10	2.90103e-28	0.853469	0.000475546	0.0458377	0.100218	1.3868	1.04744	-0.80161	-1.69599	-0.856719	50.095	134.312	7.81465	22.7999	13.6631	12.0986
	Obs38	Aug	Aug	0.999996	3.0286e-57	4.67433e-07	1.16468e-14	9.21172e-08	3.93467e-06	6.42002	-1.09119	-0.72768	1.06027	-2.87169	15.3553	275.634	44.5074	79.5228	47.7557	40.2467
	Obs39	Sep	Jul	8.41981e-13	4.17334e-23	0.461499	0.059077	0.316101	0.163324	0.31398	0.875892	-0.223677	-0.0381542	-1.21649	62.0678	109.523	8.00833	12.1196	8.76517	10.0858
	Obs40	Oct	Oct	4.71203e-14	4.34793e-20	0.324254	0.271883	0.334424	0.069439	-0.273892	0.285191	-0.619962	-0.493093	-1.87582	69.8266	97.6184	10.7069	11.0592	10.6451	13.789
	Obs41	Nov	Nov	4.65328e-21	3.69098e-13	0.000932296	0.989793	0.00897878	0.000296376	-2.14893	-0.215038	-0.5027	0.185131	-1.12945	99.4972	63.1192	19.8195	5.88428	15.2895	22.1115
	Obs42	Dec	Dec	7.10652e-64	1	9.89927e-27	1.54664e-14	1.07001e-23	4.17171e-28	-9.49773	0.0276588	0.336679	-0.807731	-0.290037	295.249	4.44025	124.195	68.0405	110.224	130.528
	Obs43	Jul	Jul	7.90653e-13	3.53745e-25	0.79428	0.00492046	0.080747	0.120052	0.622972	2.03927	-0.0761684	-0.76356	-0.50384	61.8555	118.726	6.5843	16.7524	11.1565	10.3633
	Obs44	Aug	Aug	1	2.65745e-67	4.22264e-10	9.01758e-21	1.31069e-12	6.58746e-10	7.77172	-0.647485	-1.84413	-1.09614	-1.01771	8.05647	314.648	51.2273	100.367	62.7774	50.3378
	Obs45	Sep	Sep	2.36937e-09	4.31828e-32	0.017729	2.12088e-05	0.477902	0.504348	2.01974	0.624491	3.02173	0.535643	-0.943709	51.7686	156.487	20.1125	33.5695	13.524	13.4163
	Obs46	Oct	Oct	7.87155e-11	1.45707e-26	0.0376136	0.00258693	0.691319	0.268481	1.03377	-0.333358	1.34947	0.401183	-1.13296	53.4651	125.916	13.4955	18.8493	7.67306	9.56471
	Obs47	Nov	Nov	1.33079e-22	1.02484e-10	0.000593638	0.993113	0.0061994	9.36821e-05	-2.67786	-0.413321	-0.482315	-0.907887	-1.89728	112.487	57.747	26.6028	11.7582	21.911	30.2956
	Obs48	Dec	Dec	2.61829e-62	1	1.36869e-25	4.95009e-14	8.6617e-23	4.32452e-27	-9.28156	0.137782	0.355537	-1.3583	-0.393158	289.32	5.72428	120.226	66.9979	107.325	127.135
	Obs49	Jul	Jul	9.74811e-08	2.00871e-34	0.901913	2.06978e-05	0.00579483	0.092271	2.5175	2.06438	-1.26374	-0.692669	0.34201	40.5872	163.481	8.50643	29.8709	18.6015	13.066
	Obs50	Aug	Aug	0.999997	1.61108e-62	4.47433e-07	1.13079e-17	2.63878e-09	2.26978e-06	7.21031	1.19766	0.194526	-0.705763	1.39699	11.48	296.047	40.7195	89.5221	50.9859	37.4717
	Obs51	Sep	Sep	1.95245e-08	5.1819e-30	0.137489	0.000522516	0.356979	0.505009	1.80999	-0.088732	0.614637	0.0980522	-0.368486	38.4728	137.834	6.93801	18.0833	5.02975	4.33595
	Obs52	Oct	Sep	2.23417e-07	8.90989e-34	0.176525	4.52458e-06	0.163219	0.660251	2.50504	0.799876	1.68516	-1.39628	0.199844	38.2494	159.822	11.0895	32.2329	11.2463	8.4512
	Obs53	Nov	Nov	2.38568e-16	6.00919e-17	0.19276	0.399891	0.339332	0.0680169	-0.97298	0.509906	0.185926	-1.3157	0.3204	79.8247	82.5823	11.1736	9.71408	10.0425	13.257
	Obs54	Dec	Dec	4.05481e-69	1	8.14703e-31	1.19207e-16	2.98498e-27	5.35448e-32	-10.2344	-0.748558	-0.252306	0.310193	0.31254	319.424	4.46719	143.032	77.7985	126.62	148.477
	Obs55	Jul	Jul	1.23214e-09	1.09278e-25	0.437765	0.244199	0.146034	0.172002	1.00172	-0.485421	-2.3541	1.49802	-0.136031	53.1943	127.117	13.8174	14.9848	16.0131	15.6858
	Obs56	Aug	Aug	0.999998	6.83908e-59	6.13478e-08	1.24869e-15	1.33503e-08	1.803e-06	6.63925	-1.31128	-0.54531	1.15974	0.642337	6.90415	274.764	40.1176	75.5375	43.1676	33.3563
	Obs57	Sep	Oct	2.64692e-10	1.21488e-26	0.0175822	0.00371981	0.6442	0.334498	1.09362	-1.02448	1.19561	0.813596	0.58683	49.9236	125.164	13.9004	17.0068	6.69814	8.0089
	Obs58	Oct	Oct	6.37092e-12	1.1724e-22	0.00510023	0.0319709	0.842259	0.12067	0.31513	-2.16089	0.934718	0.653538	0.275871	61.3297	110.767	20.3281	16.657	10.1145	14.0005
	Obs59	Nov	Oct	3.30198e-11	3.41684e-24	0.0145449	0.405346	0.437734	0.142376	0.589197	-1.4245	-0.567116	3.02595	0.125447	63.0398	122.839	23.233	16.578	16.4242	18.6705
	Obs60	Dec	Dec	1.14497e-71	1	9.83911e-33	3.29844e-18	6.21805e-29	6.40586e-34	-10.5785	-1.11903	-0.162384	-0.172197	0.126119	331.418	4.72118	152.119	85.2273	134.616	157.583
	Obs61	Jul	Sep	3.67886e-07	4.425e-31	0.286132	0.000607597	0.190257	0.523003	2.1007	-0.292394	-0.445284	0.0562819	0.298372	33.5792	143.734	6.45082	18.7602	7.26697	5.24455
	Obs62	Aug	Aug	1	1.26221e-66	6.83316e-10	1.07456e-20	1.01056e-11	7.51849e-09	7.71521	-0.50855	-0.243612	-1.29837	1.48867	7.20529	310.681	49.4134	99.1649	57.8412	44.6171
	Obs63	Sep	Sep	1.36837e-07	7.46076e-35	0.00764846	5.3349e-06	0.369835	0.622511	2.60725	0.0698105	3.03972	1.08518	-0.29502	47.0412	172.594	25.1787	39.7147	17.4216	16.3802
	Obs64	Oct	Oct	7.71664e-10	2.92815e-30	0.00288726	7.72572e-05	0.678812	0.318223	1.67692	-0.657748	3.09214	1.1213	-0.434877	52.3208	146.362	22.0507	29.2926	11.1307	12.6459
	Obs65	Nov	Nov	2.47977e-24	2.61005e-11	0.000112851	0.999272	0.000588217	2.66877e-05	-2.82195	0.523381	-0.698744	0.757097	0.756754	114.778	54.8089	24.2496	6.07217	20.9475	27.1333
	Obs66	Dec	Dec	8.20897e-68	1	6.70288e-30	6.0578e-16	1.87912e-26	4.34502e-31	-10.0598	-0.652631	-0.32542	0.425596	0.412018	313.587	4.64632	138.996	74.7264	123.119	144.469
	Obs67	Jul	Sep	5.8149e-08	4.10143e-31	0.0213278	2.85863e-05	0.414416	0.564228	2.03252	-0.88818	1.99275	-0.771585	1.02085	41.0946	147.712	15.4696	28.6992	9.53584	8.91866
	Obs68	Aug	Aug	1	2.918e-63	5.37016e-10	3.02734e-19	1.76251e-10	2.81576e-08	7.23362	-2.02279	0.207814	-0.790661	0.739758	6.14303	294.127	48.833	91.4259	51.0613	40.9139
	Obs69	Sep	Oct	3.08251e-08	2.29685e-26	0.147122	0.0119224	0.456587	0.384369	1.28538	-1.87506	-0.936918	-0.415292	0.855401	44.4654	127.947	13.7085	18.7342	11.4435	11.7878
	Obs70	Oct	Sep	0.00390251	6.01978e-34	0.024023	1.68908e-06	0.402636	0.569436	2.98572	-3.65175	0.672789	-3.21401	0.882808	42.7438	184.637	39.109	58.2342	33.471	32.7777
	Obs71	Nov	Nov	3.99589e-25	9.56295e-11	1.81941e-05	0.999789	0.000187261	5.43355e-06	-3.02591	-0.0454102	-1.03028	1.22775	0.596514	118.988	52.7701	28.4579	6.62949	23.7951	30.8749
	Obs72	Dec	Dec	1.92011e-76	1	6.52907e-36	9.86164e-21	4.90205e-32	2.45212e-37	-11.2192	-1.30529	-0.313983	-0.713667	-0.183446	355.419	6.73123	168.765	98.8625	150.917	175.329
	Obs73	Jul	Jul	7.11176e-13	1.91507e-23	0.419235	0.0147327	0.29039	0.275642	0.372593	1.07663	0.459368	-0.772297	0.694307	66.8701	115.546	12.665	19.3617	13.3994	13.5036
	Obs74	Aug	Aug	0.999999	2.49596e-58	4.16307e-07	1.04432e-15	2.39882e-09	9.16539e-07	6.56335	-0.757615	-2.11944	-0.463668	1.80365	12.549	277.82	41.9327	81.5398	52.2456	40.3543
	Obs75	Sep	Jul	7.91572e-09	7.68308e-30	0.511082	0.000275863	0.0921687	0.396474	1.75245	0.739324	-0.0790654	-1.06767	1.36189	42.5582	139.326	6.59187	21.6406	10.0177	7.09971
	Obs76	Oct	Oct	7.20952e-14	1.7215e-21	0.00512517	0.0169772	0.838824	0.139074	-0.051909	-1.08269	2.05252	0.198422	1.09341	72.3291	107.43	22.3547	19.9593	12.159	15.753
	Obs77	Nov	Nov	2.09671e-19	3.47459e-14	0.000274208	0.995576	0.0038991	0.000251074	-1.84174	-1.63937	-1.41421	0.584802	1.51583	98.5577	74.5216	28.9434	12.549	23.6342	29.1197
	Obs78	Dec	Dec	4.1511e-65	1	3.55642e-28	9.31517e-15	8.64537e-25	2.43205e-29	-9.69829	-0.69318	-0.27881	0.308271	0.0247678	300.578	4.08916	130.496	68.7034	114.904	135.862
	Obs79	Jul	Sep	2.70077e-11	4.07073e-27	0.207995	0.00979677	0.384566	0.397642	1.06326	1.20033	0.671926	1.37016	-0.774843	54.933	127.795	9.40369	15.5146	8.17448	8.10761
	Obs80	Aug	Aug	0.99988	2.07147e-55	2.94236e-06	2.10388e-14	1.48557e-06	0.000115485	6.22212	-0.790891	0.954071	-0.144843	0.38315	7.63214	259.46	33.1045	70.6167	34.4713	25.7646
	Obs81	Sep	Sep	7.81142e-11	8.30037e-29	0.138125	0.00218678	0.281424	0.578264	1.36552	1.43949	1.19596	1.4458	0.595866	53.8536	136.625	11.267	19.5585	9.84365	8.40331
	Obs82	Oct	Jul	1.73449e-10	2.44782e-26	0.455697	0.0455949	0.165159	0.33355	1.02625	0.573123	-1.01192	1.14078	0.985185	53.7159	126.71	10.3375	14.9416	12.3673	10.9616
	Obs83	Nov	Nov	8.48095e-21	5.20259e-16	0.000619613	0.997715	0.00141909	0.000246269	-1.73499	0.791524	-1.15477	2.25758	1.23196	101.653	79.6047	23.9931	9.22486	22.3358	25.8385
	Obs84	Dec	Dec	5.61869e-71	1	3.90696e-32	1.054e-17	1.8714e-28	2.36697e-33	-10.4842	-0.919026	-0.227519	0.0461293	0.18154	328.036	4.52098	149.161	82.7037	132.212	154.768
	Obs85	Jul	Nov	7.81892e-14	1.49197e-21	0.181866	0.634252	0.112604	0.0712783	-0.0634236	0.623789	-1.20361	1.34218	0.371021	66.8591	102.408	9.90877	7.41042	10.8676	11.7821
	Obs86	Aug	Aug	0.999983	3.10845e-58	1.27592e-06	1.82918e-15	5.88754e-08	1.58962e-05	6.60006	-0.043841	3.70344e-05	-0.00642521	1.34367	9.07627	273.908	36.2199	76.9461	42.3719	31.1751
	Obs87	Sep	Sep	3.19365e-09	1.60468e-29	0.0443101	0.000867655	0.405638	0.549185	1.6419	-0.133327	1.17455	0.991905	0.676917	43.2004	136.68	10.3093	18.1756	5.88081	5.27486
	Obs88	Oct	Nov	1.41203e-12	9.27134e-23	0.128002	0.704777	0.0925047	0.0747163	0.237886	0.00498769	-1.7368	1.8839	0.811233	64.5138	111.407	14.0532	10.6416	14.7028	15.1299
	Obs89	Nov	Nov	2.70873e-20	1.44746e-14	0.000128729	0.994368	0.00531603	0.000187409	-1.89318	-1.10063	-0.659321	1.65414	-0.257764	98.2023	71.8246	26.0075	8.10318	18.5659	25.2563
	Obs90	Dec	Dec	5.07075e-71	1	1.71994e-32	3.23115e-18	7.92445e-29	7.53968e-34	-10.5002	-1.40511	-0.455273	-0.701324	-0.268291	329.156	5.43613	151.717	85.9835	134.846	157.972
	Obs91	Jul	Jul	1.01441e-14	1.34697e-22	0.658165	0.0274053	0.135807	0.178623	0.0421114	2.42132	0.485557	-0.340622	0.826145	72.6494	108.924	9.04222	15.3997	12.1987	11.6506
	Obs92	Aug	Aug	1	1.96858e-66	7.70287e-10	3.04332e-20	2.09863e-11	1.59383e-08	7.68978	-0.437269	-0.0016551	-0.542172	1.85059	7.71607	310.303	49.6846	97.5936	56.8904	43.6252
	Obs93	Sep	Sep	3.18452e-08	1.79342e-30	0.305562	0.000301981	0.124394	0.569742	1.90675	0.344355	0.0573423	-0.523929	1.8875	40.8224	143.285	8.66888	22.508	10.4663	7.42281
	Obs94	Oct	Jul	7.89482e-14	4.72222e-24	0.565239	0.0049586	0.160311	0.269492	0.365228	2.27716	1.00687	-0.878818	1.18927	70.3949	117.474	11.196	20.6682	13.7162	12.6774
	Obs95	Nov	Nov	1.57341e-21	9.4715e-13	0.00127739	0.993558	0.004723	0.000441746	-2.25365	0.208484	-0.567449	-0.0817388	1.7897	104.78	64.349	22.3042	8.99126	19.689	24.4279
	Obs96	Dec	Dec	1.792e-77	1	1.46216e-36	3.12017e-21	1.11244e-32	4.85282e-38	-11.3567	-1.29759	-0.343546	-0.771263	-0.250833	360.719	7.28741	172.314	101.72	154.44	179.125
	Centroids:
		F1	F2	F3	F4	F5
	Aug	7.52479	-0.934328	-0.392062	-0.218251	0.0092024
	Dec	-9.72012	-0.526223	-0.0966524	-0.348845	0.0202357
	Jul	1.39349	1.12691	-0.420186	-0.423104	-0.0498261
	Nov	-1.6882	0.0990423	-0.540948	0.807025	-0.00805465
	Oct	0.772039	-0.115746	0.853985	0.117557	-0.142094
	Sep	1.71801	0.350346	0.595863	0.0656184	0.170537
	Confusion matrix for the estimation sample:
	from \ to	Aug	Dec	Jul	Nov	Oct	Sep	Total	% correct
	Aug	16	0	0	0	0	0	16	1
	Dec	0	16	0	0	0	0	16	1
	Jul	0	0	11	1	1	3	16	0.6875
	Nov	0	0	1	14	1	0	16	0.875
	Oct	0	0	3	1	9	3	16	0.5625
	Sep	0	0	5	0	3	8	16	0.5
	Total	16	16	20	16	14	14	96	0.770833
	Cross-validation: Prior and posterior classification, membership probabilities, scores and squared distances:
	Observation	Prior	Posterior	Aug	Dec	Jul	Nov	Oct	Sep
	Obs1	Jul	Jul	2.85547e-07	7.6557e-34	0.880151	2.6969e-05	0.00965331	0.110169
	Obs2	Aug	Aug	1	8.05149e-73	1.75091e-12	3.90427e-23	4.16668e-13	1.03885e-10
	Obs3	Sep	Jul	1.14886e-05	1.88676e-35	0.906107	9.11904e-06	0.0105277	0.0833447
	Obs4	Oct	Jul	1.32244e-12	4.2682e-24	0.756638	0.0386617	0.0795122	0.125188
	Obs5	Nov	Nov	4.12148e-16	8.74539e-18	0.0531552	0.83133	0.10012	0.0153953
	Obs6	Dec	Dec	2.01829e-51	1	3.27762e-18	2.19467e-07	2.72506e-15	5.09982e-19
	Obs7	Jul	Jul	1.39797e-07	3.17415e-33	0.871059	4.28595e-05	0.0192596	0.109638
	Obs8	Aug	Aug	1	4.28059e-89	5.77607e-18	3.98851e-31	5.1276e-20	1.0409e-16
	Obs9	Sep	Sep	5.54501e-06	8.85906e-37	0.363532	4.26072e-06	0.0882673	0.548191
	Obs10	Oct	Sep	7.87988e-13	2.65892e-26	0.37039	0.00228476	0.178687	0.448638
	Obs11	Nov	Jul	3.55005e-11	2.03557e-31	0.506121	0.0138671	0.07559	0.404422
	Obs12	Dec	Dec	1.30862e-55	1	1.68809e-21	2.65142e-10	9.98752e-19	1.182e-22
	Obs13	Jul	Jul	2.66227e-09	1.29238e-32	0.882546	0.000165449	0.00885298	0.108436
	Obs14	Aug	Aug	1	1.53644e-65	4.15815e-10	6.02012e-20	1.03721e-11	2.13892e-09
	Obs15	Sep	Jul	3.68068e-10	2.20278e-27	0.827569	0.00483212	0.0586182	0.108981
	Obs16	Oct	Oct	1.68546e-12	9.1897e-24	0.0374481	0.114044	0.600397	0.248111
	Obs17	Nov	Nov	2.74884e-21	9.00674e-14	0.00744891	0.946641	0.0428383	0.00307165
	Obs18	Dec	Dec	2.16611e-61	1	2.42817e-25	2.41732e-13	1.5978e-22	9.95456e-27
	Obs19	Jul	Jul	5.47684e-07	1.34471e-34	0.848396	1.23672e-05	0.0123765	0.139214
	Obs20	Aug	Aug	1	9.66848e-69	2.72811e-11	6.33854e-22	1.04893e-12	2.92617e-10
	Obs21	Sep	Jul	1.91874e-10	1.57173e-26	0.764359	0.00480912	0.130663	0.100169
	Obs22	Oct	Oct	1.19629e-08	6.71087e-30	0.0117305	0.000534256	0.529149	0.458586
	Obs23	Nov	Nov	8.4361e-20	6.57297e-14	0.00747775	0.852717	0.132883	0.00692269
	Obs24	Dec	Dec	4.48841e-62	1	4.27972e-26	5.56207e-14	3.91022e-23	1.70488e-27
	Obs25	Jul	Jul	3.17693e-07	2.2656e-33	0.754165	2.95988e-05	0.0285107	0.217295
	Obs26	Aug	Aug	0.999999	2.20671e-61	1.29162e-08	6.2327e-18	7.90103e-09	1.20184e-06
	Obs27	Sep	Oct	1.17474e-09	5.63223e-28	0.105692	0.000739546	0.547625	0.345944
	Obs28	Oct	Oct	1.2395e-14	6.28906e-20	0.139745	0.0439683	0.657926	0.158361
	Obs29	Nov	Nov	8.939e-18	6.71871e-17	0.0319538	0.92429	0.0380681	0.00568802
	Obs30	Dec	Dec	1.43253e-55	1	4.3001e-21	7.54739e-10	1.52905e-18	2.15736e-22
	Obs31	Jul	Oct	1.77742e-16	3.92246e-19	0.0960312	0.0975086	0.679124	0.127336
	Obs32	Aug	Aug	1	2.04472e-81	3.96288e-16	9.99086e-28	1.63339e-17	3.18256e-14
	Obs33	Sep	Sep	1.34548e-08	1.06859e-31	0.0779124	0.000142374	0.268703	0.653243
	Obs34	Oct	Oct	2.16814e-15	1.43138e-18	0.0104716	0.190655	0.712072	0.0868009
	Obs35	Nov	Nov	2.15481e-25	6.31142e-10	2.40543e-05	0.999387	0.000581978	6.51013e-06
	Obs36	Dec	Dec	4.83152e-64	1	5.56902e-27	6.03549e-15	4.88841e-24	1.92022e-28
	Obs37	Jul	Jul	9.12846e-10	7.5683e-28	0.816976	0.000613217	0.057927	0.124483
	Obs38	Aug	Aug	0.999973	6.05736e-56	2.93955e-06	1.0846e-13	6.45583e-07	2.30877e-05
	Obs39	Sep	Jul	3.8414e-13	4.83481e-23	0.500785	0.0741075	0.328922	0.0961856
	Obs40	Oct	Jul	3.24825e-14	8.24402e-20	0.37904	0.356564	0.199316	0.0650801
	Obs41	Nov	Nov	7.84345e-21	5.94611e-13	0.00114492	0.987548	0.0109443	0.000362311
	Obs42	Dec	Dec	3.66309e-63	1	1.97994e-26	2.34166e-14	2.00591e-23	8.69313e-28
	Obs43	Jul	Jul	7.56658e-13	7.41623e-25	0.757916	0.00632388	0.096347	0.139413
	Obs44	Aug	Aug	1	1.38968e-66	7.12786e-10	1.71858e-20	1.89341e-12	9.28035e-10
	Obs45	Sep	Oct	3.36839e-09	5.09773e-32	0.0171245	1.87494e-05	0.673728	0.309129
	Obs46	Oct	Oct	1.29462e-10	2.67719e-26	0.0447018	0.00309944	0.627433	0.324766
	Obs47	Nov	Nov	1.52916e-22	3.66069e-10	0.00101347	0.987798	0.0110479	0.000140966
	Obs48	Dec	Dec	1.30847e-61	1	2.83166e-25	8.29649e-14	1.73704e-22	9.49633e-27
	Obs49	Jul	Jul	1.87321e-07	7.64996e-35	0.873489	2.12097e-05	0.00658902	0.1199
	Obs50	Aug	Aug	0.999992	2.09605e-61	1.40332e-06	4.38434e-17	8.16047e-09	6.78506e-06
	Obs51	Sep	Sep	2.41828e-08	1.10353e-29	0.142153	0.000575928	0.367077	0.490194
	Obs52	Oct	Sep	3.34866e-07	3.25293e-35	0.194817	1.99143e-06	0.0854736	0.719707
	Obs53	Nov	Oct	4.28361e-16	6.52778e-17	0.243537	0.252973	0.416891	0.0865989
	Obs54	Dec	Dec	1.454e-68	1	1.40678e-30	1.71166e-16	4.98117e-27	9.71298e-32
	Obs55	Jul	Nov	1.87036e-09	3.90755e-25	0.205623	0.440786	0.171134	0.182457
	Obs56	Aug	Aug	0.999997	1.80967e-58	9.92377e-08	2.00517e-15	2.12595e-08	2.77862e-06
	Obs57	Sep	Oct	2.91324e-10	2.62363e-26	0.0169365	0.0045482	0.72047	0.258046
	Obs58	Oct	Oct	1.08703e-11	3.98442e-22	0.00581105	0.0534827	0.777104	0.163602
	Obs59	Nov	Oct	7.1861e-11	8.27563e-27	0.0176236	0.107322	0.632554	0.2425
	Obs60	Dec	Dec	1.78679e-71	1	1.08522e-32	3.78192e-18	7.35053e-29	7.51113e-34
	Obs61	Jul	Sep	4.0796e-07	6.72175e-31	0.239986	0.00066528	0.203994	0.555355
	Obs62	Aug	Aug	1	7.35816e-66	1.10985e-09	2.00116e-20	1.61486e-11	1.17083e-08
	Obs63	Sep	Oct	4.2108e-07	1.31149e-35	0.00672258	3.56827e-06	0.626084	0.36719
	Obs64	Oct	Oct	1.77516e-09	1.10932e-30	0.00284828	6.54189e-05	0.547265	0.449821
	Obs65	Nov	Nov	1.91734e-24	3.31275e-11	0.000128254	0.999191	0.000650987	2.92939e-05
	Obs66	Dec	Dec	3.78951e-67	1	1.31594e-29	9.21962e-16	3.46778e-26	8.90817e-31
	Obs67	Jul	Sep	9.26226e-08	2.9032e-31	0.00482203	1.62302e-05	0.436934	0.558228
	Obs68	Aug	Aug	1	1.74419e-62	8.04025e-10	5.95132e-19	2.79872e-10	4.1785e-08
	Obs69	Sep	Oct	5.08922e-08	7.81165e-26	0.172361	0.0189072	0.570212	0.23852
	Obs70	Oct	Aug	0.833394	1.34178e-40	0.00254726	2.19766e-09	0.00288853	0.16117
	Obs71	Nov	Nov	2.18099e-25	1.19323e-10	1.84084e-05	0.999782	0.000194462	5.31264e-06
	Obs72	Dec	Dec	1.19027e-77	1	1.46088e-36	4.60076e-21	1.41846e-32	5.23298e-38
	Obs73	Jul	Oct	4.1218e-13	6.38242e-23	0.240374	0.0230555	0.39641	0.340161
	Obs74	Aug	Aug	0.999995	2.59516e-57	1.5668e-06	5.13992e-15	8.60764e-09	3.1156e-06
	Obs75	Sep	Jul	1.0549e-08	1.72005e-29	0.571772	0.000313549	0.0966239	0.331291
	Obs76	Oct	Oct	6.83662e-14	8.08021e-21	0.00610726	0.0316434	0.75044	0.211809
	Obs77	Nov	Nov	7.07042e-19	1.21758e-13	0.000446284	0.992134	0.00697184	0.000447851
	Obs78	Dec	Dec	2.23463e-64	1	7.43001e-28	1.38157e-14	1.6586e-24	5.24136e-29
	Obs79	Jul	Oct	2.90017e-11	9.26382e-27	0.132186	0.0116025	0.429843	0.426368
	Obs80	Aug	Aug	0.999833	1.38663e-55	4.50328e-06	2.98414e-14	1.96311e-06	0.000160716
	Obs81	Sep	Sep	8.16111e-11	2.24471e-28	0.164781	0.00298516	0.340243	0.491991
	Obs82	Oct	Jul	2.6408e-10	3.42008e-26	0.530791	0.0546492	0.075289	0.339271
	Obs83	Nov	Nov	1.68573e-20	9.84553e-16	0.000912002	0.996834	0.00189455	0.000359938
	Obs84	Dec	Dec	1.16328e-70	1	5.12591e-32	1.32562e-17	2.50187e-28	3.26222e-33
	Obs85	Jul	Nov	3.67939e-14	1.41573e-21	0.102529	0.719683	0.112692	0.0650956
	Obs86	Aug	Aug	0.999965	1.15565e-57	2.61605e-06	4.3309e-15	1.25029e-07	3.18302e-05
	Obs87	Sep	Sep	4.10874e-09	3.56091e-29	0.0462783	0.000994981	0.434575	0.518152
	Obs88	Oct	Nov	9.77446e-13	2.01461e-22	0.104851	0.823313	0.0234552	0.04838
	Obs89	Nov	Nov	5.58121e-20	3.03919e-14	0.000158381	0.992256	0.0073335	0.000252254
	Obs90	Dec	Dec	9.43308e-71	1	1.95121e-32	3.64914e-18	9.32082e-29	8.64281e-34
	Obs91	Jul	Jul	4.13348e-15	2.43692e-22	0.556939	0.0413104	0.178123	0.223627
	Obs92	Aug	Aug	1	1.20786e-65	1.30489e-09	6.19021e-20	3.58675e-11	2.65122e-08
	Obs93	Sep	Sep	4.68212e-08	3.96222e-30	0.360981	0.000363696	0.139247	0.499408
	Obs94	Oct	Jul	4.44483e-14	1.07296e-23	0.672871	0.00479879	0.061461	0.260869
	Obs95	Nov	Nov	2.60844e-21	2.28608e-12	0.00194519	0.990557	0.00683493	0.000663291
	Obs96	Dec	Dec	3.9879e-79	1	2.00282e-37	1.09407e-21	2.05547e-33	6.07377e-39
	Confusion matrix for the cross-validation results:
	from \ to	Aug	Dec	Jul	Nov	Oct	Sep	Total	% correct
	Aug	16	0	0	0	0	0	16	1
	Dec	0	16	0	0	0	0	16	1
	Jul	0	0	9	2	3	2	16	0.5625
	Nov	0	0	1	13	2	0	16	0.8125
	Oct	1	0	4	1	8	2	16	0.5
	Sep	0	0	5	0	5	6	16	0.375
	Total	17	16	19	16	18	10	96	0.708333

## Sheet: Figure B
	XLSTAT 2012.2.02 - Discriminant Analysis (DA) - on 3/25/2012 at 6:59:43 PM
	Y / Qualitative: Workbook = MULTIVARIATE.xls / Sheet = multivariate / Range = multivariate!$AF$2:$AF$98 / 96 rows and 1 column
	X / Quantitative: Workbook = MULTIVARIATE.xls / Sheet = multivariate / Range = multivariate!$AG$2:$AL$98 / 96 rows and 6 columns
	Within-class covariance matrices are assumed to be equal
	Prior probabilities are taken into account
	Significance level (%): 5
	Summary statistics:
	Variable	Categories	Frequencies	%
	Month	Aug	16	16.6667
		Dec	16	16.6667
		Jul	16	16.6667
		Nov	16	16.6667
		Oct	16	16.6667
		Sep	16	16.6667
	Variable	Observations	Obs. with missing data	Obs. without missing data	Minimum	Maximum	Mean	Std. deviation
	Positive	96	0	96	0	78	36.1979	22.5508
	Larvae	96	0	96	0	346	123.604	90.5488
	Pupae	96	0	96	0	252	98	69.1229
	Positive pl	96	0	96	0	68	32.2604	19.8379
	Larvae pl	96	0	96	0	402	153.052	109.814
	Pupae pl	96	0	96	0	260	103.885	73.1422
	Correlation matrix:
	Variables	Positive	Larvae	Pupae	Positive pl	Larvae pl	Pupae pl
	Positive	1	0.88024	0.89608	0.86564	0.834412	0.844306
	Larvae	0.88024	1	0.925463	0.777927	0.785649	0.768504
	Pupae	0.89608	0.925463	1	0.786902	0.780146	0.769231
	Positive pl	0.86564	0.777927	0.786902	1	0.896218	0.921266
	Larvae pl	0.834412	0.785649	0.780146	0.896218	1	0.95274
	Pupae pl	0.844306	0.768504	0.769231	0.921266	0.95274	1
	Discriminant Analysis:
	Means by class:
	Class \ Variable	Positive	Larvae	Pupae	Positive pl	Larvae pl	Pupae pl
	Aug	60.625	228.875	172.5	50.0625	293.5	188.938
	Dec	2.125	5.625	3.5625	4.1875	9.6875	4.5
	Jul	47.5	169	127	36	168.562	108.75
	Nov	16.6875	47.5	43.5625	15.25	64.75	47.5625
	Oct	33.375	101.562	86.25	29	120.938	86.75
	Sep	56.875	189.062	155.125	59.0625	260.875	186.812
	Sum of weights, prior probabilities and logarithms of determinants for each class:
	Class	Sum of weights	Prior probabilities	Log(Determinant)
	Aug	16	0.166667	36.0882
	Dec	16	0.166667	12.3403
	Jul	16	0.166667	33.2808
	Nov	16	0.166667	22.3585
	Oct	16	0.166667	35.8509
	Sep	16	0.166667	35.498
	Multicolinearity statistics:
	Statistic	Positive	Larvae	Pupae	Positive pl	Larvae pl	Pupae pl
	Tolerance	0.120231	0.126835	0.113802	0.123298	0.084486	0.068013
	VIF	8.3173	7.88425	8.7872	8.11044	11.8363	14.7031
	Between-classes SSCP matrix:
		Positive	Larvae	Pupae	Positive pl	Larvae pl	Pupae pl
	Positive	43224.8	160079	122269	37262.7	200541	134094
	Larvae	160079	601989	455072	135627	750226	495874
	Pupae	122269	455072	346791	105300	572733	381885
	Positive pl	37262.7	135627	105300	34197.2	177273	120942
	Larvae pl	200541	750226	572733	177273	975584	651750
	Pupae pl	134094	495874	381885	120942	651750	439644
	Pooled within-class SSCP matrix:
		Positive	Larvae	Pupae	Positive pl	Larvae pl	Pupae pl
	Positive	5086.44	10674.2	10426.4	-473.625	-4240	-1795.44
	Larvae	10674.2	176924	95212.5	-2874.81	-8077.19	-12347.2
	Pupae	10426.4	95212.5	107117	-2790.56	-10161.4	-12421.7
	Positive pl	-473.625	-2874.81	-2790.56	3189.31	8203.56	6048.5
	Larvae pl	-4240	-8077.19	-10161.4	8203.56	170025	75230.9
	Pupae pl	-1795.44	-12347.2	-12421.7	6048.5	75230.9	68585.3
	Total-sample SSCP matrix:
		Positive	Larvae	Pupae	Positive pl	Larvae pl	Pupae pl
	Positive	48311.2	170754	132695	36789.1	196301	132298
	Larvae	170754	778913	550285	132752	742149	483527
	Pupae	132695	550285	453908	102509	562572	369463
	Positive pl	36789.1	132752	102509	37386.5	185477	126991
	Larvae pl	196301	742149	562572	185477	1.14561e+06	726981
	Pupae pl	132298	483527	369463	126991	726981	508230
	Between-classes covariance matrix:
		Positive	Larvae	Pupae	Positive pl	Larvae pl	Pupae pl
	Positive	540.31	2000.99	1528.36	465.783	2506.76	1676.17
	Larvae	2000.99	7524.86	5688.41	1695.33	9377.83	6198.42
	Pupae	1528.36	5688.41	4334.89	1316.24	7159.17	4773.56
	Positive pl	465.783	1695.33	1316.24	427.465	2215.91	1511.78
	Larvae pl	2506.76	9377.83	7159.17	2215.91	12194.8	8146.87
	Pupae pl	1676.17	6198.42	4773.56	1511.78	8146.87	5495.56
	Within-class covariance matrix for class Aug:
		Positive	Larvae	Pupae	Positive pl	Larvae pl	Pupae pl
	Positive	81.1833	-16.9833	-21.4667	-1.375	-38.2	105.842
	Larvae	-16.9833	4092.12	1964.07	-64.925	-492.867	-55.475
	Pupae	-21.4667	1964.07	1670	-71.9	-1065.33	-266.167
	Positive pl	-1.375	-64.925	-71.9	28.1958	115.233	69.7375
	Larvae pl	-38.2	-492.867	-1065.33	115.233	3225.33	1371.97
	Pupae pl	105.842	-55.475	-266.167	69.7375	1371.97	1241.66
	Within-class covariance matrix for class Dec:
		Positive	Larvae	Pupae	Positive pl	Larvae pl	Pupae pl
	Positive	5.31667	16.25	10.8583	-0.291667	-6.225	-1.93333
	Larvae	16.25	62.65	33.625	3.14167	-5.05833	2.8
	Pupae	10.8583	33.625	26.5292	-0.779167	-10.0792	-2.5
	Positive pl	-0.291667	3.14167	-0.779167	10.0292	19.5958	7.16667
	Larvae pl	-6.225	-5.05833	-10.0792	19.5958	71.9625	26.5
	Pupae pl	-1.93333	2.8	-2.5	7.16667	26.5	14.9333
	Within-class covariance matrix for class Jul:
		Positive	Larvae	Pupae	Positive pl	Larvae pl	Pupae pl
	Positive	40.2667	93	78.9333	12.2667	40.3667	50.2667
	Larvae	93	1493.2	701.267	-95.4667	-94.2	-146.133
	Pupae	78.9333	701.267	794.4	-21.2667	285.267	58.6
	Positive pl	12.2667	-95.4667	-21.2667	66.5333	174.8	123.067
	Larvae pl	40.3667	-94.2	285.267	174.8	1263.86	425.217
	Pupae pl	50.2667	-146.133	58.6	123.067	425.217	675.4
	Within-class covariance matrix for class Nov:
		Positive	Larvae	Pupae	Positive pl	Larvae pl	Pupae pl
	Positive	10.2292	33.4333	29.2542	-1.18333	-27.8167	-14.3458
	Larvae	33.4333	199.6	173.5	-25.8667	-113.733	-107.1
	Pupae	29.2542	173.5	194.662	-22.8167	-66.85	-71.4042
	Positive pl	-1.18333	-25.8667	-22.8167	12.3333	18.4667	12.9833
	Larvae pl	-27.8167	-113.733	-66.85	18.4667	423.133	166.75
	Pupae pl	-14.3458	-107.1	-71.4042	12.9833	166.75	167.196
	Within-class covariance matrix for class Oct:
		Positive	Larvae	Pupae	Positive pl	Larvae pl	Pupae pl
	Positive	117.317	194.908	266.567	-31.8667	-145.975	-124.833
	Larvae	194.908	2137.06	748.117	-100.733	-204.829	-364.05
	Pupae	266.567	748.117	1910.47	-102	-212.85	-139.867
	Positive pl	-31.8667	-100.733	-102	66.6667	80.8	82.8
	Larvae pl	-145.975	-204.829	-212.85	80.8	1967.66	1304.52
	Pupae pl	-124.833	-364.05	-139.867	82.8	1304.52	1046.73
	Within-class covariance matrix for class Sep:
		Positive	Larvae	Pupae	Positive pl	Larvae pl	Pupae pl
	Positive	84.7833	391.008	330.95	-9.125	-104.817	-134.692
	Larvae	391.008	3810.33	2726.92	92.1958	372.208	-153.188
	Pupae	330.95	2726.92	2545.05	32.725	392.417	-406.775
	Positive pl	-9.125	92.1958	32.725	28.8625	138.008	107.479
	Larvae pl	-104.817	372.208	392.417	138.008	4383.05	1720.44
	Pupae pl	-134.692	-153.188	-406.775	107.479	1720.44	1426.43
	Pooled within-class covariance matrix:
		Positive	Larvae	Pupae	Positive pl	Larvae pl	Pupae pl
	Positive	56.516	118.603	115.849	-5.2625	-47.1111	-19.9493
	Larvae	118.603	1965.83	1057.92	-31.9424	-89.7465	-137.191
	Pupae	115.849	1057.92	1190.18	-31.0063	-112.905	-138.019
	Positive pl	-5.2625	-31.9424	-31.0063	35.4368	91.1507	67.2056
	Larvae pl	-47.1111	-89.7465	-112.905	91.1507	1889.17	835.899
	Pupae pl	-19.9493	-137.191	-138.019	67.2056	835.899	762.059
	Total covariance matrix:
		Positive	Larvae	Pupae	Positive pl	Larvae pl	Pupae pl
	Positive	508.539	1797.41	1396.79	387.253	2066.33	1392.61
	Larvae	1797.41	8199.08	5792.47	1397.39	7812.09	5089.75
	Pupae	1396.79	5792.47	4777.98	1079.04	5921.81	3889.08
	Positive pl	387.253	1397.39	1079.04	393.542	1952.39	1336.75
	Larvae pl	2066.33	7812.09	5921.81	1952.39	12059	7652.43
	Pupae pl	1392.61	5089.75	3889.08	1336.75	7652.43	5349.79
	Box test (Chi-square asymptotic approximation):
	-2Log(M)	487.601
	Chi-square (Observed value)	407.237
	Chi-square (Critical value)	129.918
	DF	105
	p-value	< 0.0001
	alpha	0.05
	Test interpretation:
	H0: The within-class covariance matrices are equal.
	Ha: The within-class covariance matrices are different.
	As the computed p-value is lower than the significance level alpha=0.05, one should reject the null hypothesis H0, and accept the alternative hypothesis Ha.
	The risk to reject the null hypothesis H0 while it is true is lower than 0.01%.
	Box test (Fisher's F asymptotic approximation):
	-2Log(M)	487.601
	F (Observed value)	3.84096
	F (Critical value)	1.23859
	DF1	105
	DF2	13005.9
	p-value	< 0.0001
	alpha	0.05
	Test interpretation:
	H0: The within-class covariance matrices are equal.
	Ha: The within-class covariance matrices are different.
	As the computed p-value is lower than the significance level alpha=0.05, one should reject the null hypothesis H0, and accept the alternative hypothesis Ha.
	The risk to reject the null hypothesis H0 while it is true is lower than 0.01%.
	Kullback's test:
	K (Observed value)	243.8
	K (Critical value)	129.918
	DF	105
	p-value	< 0.0001
	alpha	0.05
	Test interpretation:
	H0: The within-class covariance matrices are equal.
	Ha: The within-class covariance matrices are different.
	As the computed p-value is lower than the significance level alpha=0.05, one should reject the null hypothesis H0, and accept the alternative hypothesis Ha.
	The risk to reject the null hypothesis H0 while it is true is lower than 0.01%.
	Mahalanobis distances:
		Aug	Dec	Jul	Nov	Oct	Sep
	Aug	0	174.209	17.5534	102.938	44.9856	4.8874
	Dec	174.209	0	85.6469	9.65514	44.3446	179.771
	Jul	17.5534	85.6469	0	38.5958	7.47047	20.8191
	Nov	102.938	9.65514	38.5958	0	12.7869	106.918
	Oct	44.9856	44.3446	7.47047	12.7869	0	46.4426
	Sep	4.8874	179.771	20.8191	106.918	46.4426	0
	Generalized squared distances:
		Aug	Dec	Jul	Nov	Oct	Sep
	Aug	3.58352	177.793	21.137	106.522	48.5691	8.47092
	Dec	177.793	3.58352	89.2304	13.2387	47.9282	183.355
	Jul	21.137	89.2304	3.58352	42.1794	11.054	24.4026
	Nov	106.522	13.2387	42.1794	3.58352	16.3704	110.502
	Oct	48.5691	47.9282	11.054	16.3704	3.58352	50.0261
	Sep	8.47092	183.355	24.4026	110.502	50.0261	3.58352						Fisher distances:
														Aug	Dec	Jul	Nov	Oct
	Fisher distances:												Dec	219.374
													Jul	22.1043	107.852
		Aug	Dec	Jul	Nov	Oct	Sep						Nov	129.626	12.1583	48.6022
	Aug	0	219.374	22.1043	129.626	56.6485	6.15451						Oct	56.6485	55.8414	9.40726	16.102
	Dec	219.374	0	107.852	12.1583	55.8414	226.379						Sep	6.15451	226.379	26.2167	134.638	58.4832
	Jul	22.1043	107.852	0	48.6022	9.40726	26.2167
	Nov	129.626	12.1583	48.6022	0	16.102	134.638
	Oct	56.6485	55.8414	9.40726	16.102	0	58.4832
	Sep	6.15451	226.379	26.2167	134.638	58.4832	0						Standardized canonical discriminant function coefficients
														F1	F2	F3
													Positive	0.579203	-0.287296	0.605219
	p-values for Fisher distances:												Larvae	0.184408	-0.510132	0.118366
													Pupae	0.0971776	0.286152	-0.232268
		Aug	Dec	Jul	Nov	Oct	Sep						Positive pl	0.585941	0.777045	0.211825
	Aug	1	< 0.0001	< 0.0001	< 0.0001	< 0.0001	< 0.0001						Larvae pl	0.230098	-0.749266	-0.293682
	Dec	< 0.0001	1	< 0.0001	< 0.0001	< 0.0001	< 0.0001						Pupae pl	0.183887	0.198074	-0.613986
	Jul	< 0.0001	< 0.0001	1	< 0.0001	< 0.0001	< 0.0001
	Nov	< 0.0001	< 0.0001	< 0.0001	1	< 0.0001	< 0.0001
	Oct	< 0.0001	< 0.0001	< 0.0001	< 0.0001	1	< 0.0001							F1	F2	F3
	Sep	< 0.0001	< 0.0001	< 0.0001	< 0.0001	< 0.0001	1						Eigenvalue	25.9034	0.475304	0.172812
													Discrimination (%)	97.4598	1.7883	0.650196
													Cumulative %	97.4598	99.2481	99.8983
	Wilks' Lambda test (Rao's approximation):												Canonical correlation	0.981239	0.567603	0.38386
	Lambda	0.020917
	F (Observed value)	18.5765
	F (Critical value)	1.49265
	DF1	30
	DF2	342
	p-value	< 0.0001
	alpha	0.05
	Test interpretation:
	H0: The means vectors of the 6 classes are equal.
	Ha: At least one of the means vector is different from another.
	As the computed p-value is lower than the significance level alpha=0.05, one should reject the null hypothesis H0, and accept the alternative hypothesis Ha.
	The risk to reject the null hypothesis H0 while it is true is lower than 0.01%.
	Unidimensional test of equality of the means of the classes:
	Variable	Lambda	F	DF1	DF2	p-value
	Positive	0.105285	152.965	5	90	< 0.0001
	Larvae	0.227143	61.2453	5	90	< 0.0001
	Pupae	0.235988	58.2752	5	90	< 0.0001
	Positive pl	0.0853066	193.004	5	90	< 0.0001
	Larvae pl	0.148415	103.282	5	90	< 0.0001
	Pupae pl	0.134949	115.383	5	90	< 0.0001
	Pillai's trace:
	Trace	1.45868
	F (Observed value)	6.10991
	F (Critical value)	1.4849
	DF1	30
	DF2	445
	p-value	< 0.0001
	alpha	0.05
	Test interpretation:
	H0: The means vectors of the 6 classes are equal.
	Ha: At least one of the means vector is different from another.
	As the computed p-value is lower than the significance level alpha=0.05, one should reject the null hypothesis H0, and accept the alternative hypothesis Ha.
	The risk to reject the null hypothesis H0 while it is true is lower than 0.01%.
	Hotelling-Lawley trace:
	Trace	26.5785
	F (Observed value)	74.2218
	F (Critical value)	1.51219
	DF1	30
	DF2	215.798
	p-value	< 0.0001
	alpha	0.05
	Test interpretation:
	H0: The means vectors of the 6 classes are equal.
	Ha: At least one of the means vector is different from another.
	As the computed p-value is lower than the significance level alpha=0.05, one should reject the null hypothesis H0, and accept the alternative hypothesis Ha.
	The risk to reject the null hypothesis H0 while it is true is lower than 0.01%.
	Roy's greatest root:
	Root	25.9034
	F (Observed value)	384.233
	F (Critical value)	2.20223
	DF1	6
	DF2	89
	p-value	< 0.0001
	alpha	0.05
	Test interpretation:
	H0: The means vectors of the 6 classes are equal.
	Ha: At least one of the means vector is different from another.
	As the computed p-value is lower than the significance level alpha=0.05, one should reject the null hypothesis H0, and accept the alternative hypothesis Ha.
	The risk to reject the null hypothesis H0 while it is true is lower than 0.01%.
	Eigenvalues:
		F1	F2	F3	F4	F5
	Eigenvalue	25.9034	0.475304	0.172812	0.0266722	0.000351786
	Discrimination (%)	97.4598	1.7883	0.650196	0.100353	0.00132357
	Cumulative %	97.4598	99.2481	99.8983	99.9987	100
	Eigenvectors:
		F1	F2	F3	F4	F5
	Positive	0.00812126	-0.00402831	0.00848605	-0.0058573	0.00705365
	Larvae	0.000438417	-0.0012128	0.000281406	0.0021502	-0.00124014
	Pupae	0.000296919	0.000874317	-0.000709678	-0.00185547	-0.00160479
	Positive pl	0.0103754	0.0137593	0.00375084	0.00821764	0.000890215
	Larvae pl	0.000558027	-0.0018171	-0.00071223	0.00114487	0.00200346
	Pupae pl	0.000702159	0.00075633	-0.00234446	-0.00298857	-0.00257361
	Variables/Factors correlations:
		F1	F2	F3	F4	F5
	Positive	0.956745	-0.135332	0.21788	-0.136303	0.00733816
	Larvae	0.878741	-0.287008	0.118679	0.166775	-0.321711
	Pupae	0.884415	-0.16793	0.104719	-0.0790161	-0.307754
	Positive pl	0.965174	0.22932	-0.0610971	0.101111	0.0435071
	Larvae pl	0.92959	-0.137523	-0.301259	0.0601691	0.140863
	Pupae pl	0.940102	0.0165965	-0.306227	-0.0882948	0.00305406
	Canonical correlations:
	F1	F2	F3	F4	F5
	0.981239	0.567603	0.38386	0.161181	0.0187527
	Canonical discriminant function coefficients:
		F1	F2	F3	F4	F5
	Intercept	-8.25665	-0.325418	-0.387558	-0.0168386	-0.121092
	Positive	0.0770451	-0.0382159	0.0805057	-0.0555672	0.0669168
	Larvae	0.00415918	-0.0115056	0.00266965	0.0203986	-0.011765
	Pupae	0.00281682	0.0082945	-0.0067326	-0.0176025	-0.0152243
	Positive pl	0.0984298	0.130533	0.0355836	0.0779593	0.00844532
	Larvae pl	0.00529391	-0.0172386	-0.00675681	0.0108611	0.0190065
	Pupae pl	0.00666126	0.00717517	-0.0222415	-0.028352	-0.0244154
	Standardized canonical discriminant function coefficients:
		F1	F2	F3	F4	F5
	Positive	0.579203	-0.287296	0.605219	-0.417738	0.503061
	Larvae	0.184408	-0.510132	0.118366	0.904424	-0.521633
	Pupae	0.0971776	0.286152	-0.232268	-0.607271	-0.525225
	Positive pl	0.585941	0.777045	0.211825	0.464083	0.050274
	Larvae pl	0.230098	-0.749266	-0.293682	0.472075	0.82611
	Pupae pl	0.183887	0.198074	-0.613986	-0.78267	-0.673998
	Functions at the centroids:
		F1	F2	F3	F4	F5
	Aug	5.59201	-1.01387	-0.461224	-0.0194973	0.00504604
	Dec	-7.56606	-0.0299017	-0.241988	0.221202	0.0103125
	Jul	1.62387	-0.458022	0.7559	0.109586	-0.0116785
	Nov	-4.49003	0.0673614	-0.163313	-0.19835	-0.0282604
	Oct	-0.947342	0.269092	0.275095	-0.203084	0.0297523
	Sep	5.78756	1.16534	-0.16447	0.0901439	-0.00517191
	Classification functions:
		Aug	Dec	Jul	Nov	Oct	Sep
	Intercept	-97.9342	-2.12357	-51.2827	-9.01066	-28.9319	-101.562
	Positive	1.09361	0.0468688	0.856335	0.307211	0.611888	1.04251
	Larvae	0.0627113	0.00209647	0.0458908	0.00587678	0.0186818	0.0416003
	Pupae	0.0341082	-0.000587247	0.0173292	0.0163269	0.0242277	0.0489622										D²(Jul)	D²(Nov)
	Positive pl	1.27301	0.132918	1.00822	0.418153	0.808912	1.59574										6.20609	46.6921	D²(Oct)
	Larvae pl	0.088999	0.00361214	0.0512702	0.0123982	0.0257643	0.0514593										55.2712	166.024	15.0932
	Pupae pl	0.0841372	-0.00828104	0.0313706	0.0239942	0.0380074	0.0916168										40.9638	144.226	94.152
																	9.55582	22.8322	75.6455
																	45.7578	4.15635	5.03914
	Prior and posterior classification, membership probabilities, scores and squared distances:																96.9145	16.2293	18.8252
													F4	F5	D²(Aug)	D²(Dec)	11.997	15.4569	54.0328
	Observation	Prior	Posterior	Pr(Aug)	Pr(Dec)	Pr(Jul)	Pr(Nov)	Pr(Oct)	Pr(Sep)	F1	F2	F3	-0.131178	-1.36919	24.3287	94.3121	26.2889	116.858	3.82224	D²(Sep)
	Obs1	Jul	Jul	0.000114707	7.29295e-20	0.988259	1.59751e-09	0.0116163	9.71572e-06	1.66602	-0.919795	1.34492	-2.10286	-0.610086	17.1915	251.803	21.2772	92.813	56.3252	29.266
	Obs2	Aug	Aug	0.997086	1.13127e-51	5.36819e-09	4.78765e-33	1.93629e-17	0.00291434	7.72223	-2.58341	-1.01913	0.279393	0.437186	7.88416	225.074	14.56	25.8716	39.6202	28.8619
	Obs3	Sep	Aug	0.898413	6.18537e-48	5.89274e-08	2.22485e-30	1.73495e-15	0.101587	7.2206	-0.895499	-1.60965	0.201849	0.360311	40.7777	58.5371	34.4342	4.88325	8.07803	12.2436
	Obs4	Oct	Oct	1.57125e-08	2.18698e-12	0.0946209	0.000123896	0.905255	2.01618e-08	-0.216165	0.692352	-0.158075	0.0293511	0.0619837	114.285	11.6216	84.1461	12.1923	11.7374	40.279
	Obs5	Nov	Nov	1.18951e-24	0.0233559	9.03262e-10	0.976007	0.000637015	2.01946e-25	-4.82968	0.108584	0.406567	-0.0759555	-0.0331453	188.491	4.13773	8.37943	57.302	44.1632	117.831
	Obs6	Dec	Dec	9.27105e-41	0.997638	7.12462e-21	0.00236224	1.46017e-11	1.87767e-42	-7.99077	-0.504016	-0.140818	0.126474	-0.167777	51.4556	45.6816	36.425	138.846	18.8895	196.29
	Obs7	Jul	Oct	4.44683e-11	7.97737e-10	0.0164581	0.00291791	0.980624	2.70812e-11	-1.1277	0.356398	0.407928	-0.140668	2.03913	10.7504	189.226	26.3295	104.646	70.0036	52.4475
	Obs8	Aug	Aug	0.941541	1.65325e-39	0.000397816	8.56653e-24	1.19506e-10	0.0580611	5.75116	-1.38139	1.09403	-0.373833	0.653262	15.2332	159.408	8.60978	40.0586	48.2797	16.3224
	Obs9	Sep	Sep	0.0144321	7.1144e-34	0.0007029	2.0563e-19	7.30745e-08	0.984865	4.68348	2.09423	-0.0680875	0.613248	-0.227526	48.739	60.9902	40.8624	5.07791	10.8762	6.7871
	Obs10	Oct	Oct	1.42514e-09	3.11563e-12	0.0376464	0.000131662	0.962222	4.0149e-08	-0.31184	2.06438	0.0664803	-0.184309	0.0172269	93.0615	19.5885	88.3409	12.8964	15.7718	42.0623
	Obs11	Nov	Nov	6.88946e-20	0.000620354	3.70628e-07	0.967939	0.03144	4.76315e-20	-3.68704	0.743977	-0.203092	0.746999	0.240165	170.133	4.42588	5.59417	43.4877	47.2165	93.7997
	Obs12	Dec	Dec	1.0193e-36	0.97983	4.78774e-18	0.0201699	2.30298e-09	2.11609e-37	-7.1971	0.485877	-0.385159	1.00088	0.328991	19.5106	109.801	14.8134	85.4916	11.9959	173.277
	Obs13	Jul	Jul	0.00369886	9.15901e-23	0.966455	2.3003e-11	0.00504595	0.0248001	2.59364	1.07016	0.491583	-0.798512	0.534712	8.45041	219.873	11.0545	72.3165	34.4795	15.705
	Obs14	Aug	Aug	0.649881	8.00033e-47	5.47316e-07	3.14602e-29	2.79726e-14	0.350119	7.04953	-0.297233	-0.227762	-0.534101	1.3357	10.5197	174.977	38.2035	38.6031	26.5552	9.68744
	Obs15	Sep	Sep	0.181042	3.51763e-37	6.67906e-05	6.58278e-22	1.14364e-09	0.818891	5.3463	0.979841	-1.38367	-1.18463	0.00636074	28.8587	86.5408	40.0504	4.1626	27.0196	7.50125
	Obs16	Oct	Jul	3.03176e-05	9.04048e-18	0.756299	1.12119e-07	0.24353	0.00013969	1.31678	1.15199	0.264263	-0.838014	-0.173177	102.477	17.1705	91.6417	14.1357	15.7619	25.8033
	Obs17	Nov	Nov	7.03091e-22	0.00234986	1.6843e-08	0.992921	0.00472896	1.43986e-22	-4.18552	0.278561	-0.321855	0.0737	-0.00359833	176.711	3.64262	20.9186	85.2013	49.7451	105.648
	Obs18	Dec	Dec	2.59643e-38	0.99031	4.0159e-19	0.00969036	3.41845e-10	1.67616e-39	-7.52331	-0.0171958	-0.17173	0.140378	0.979878	26.0836	90.1769	33.7913	117.294	37.8662	182.192
	Obs19	Jul	Jul	3.41517e-05	4.12787e-19	0.960792	5.67743e-09	0.0391304	4.34058e-05	1.54168	0.331717	1.34374	-1.10087	0.124366	16.249	149.784	45.4597	142.039	60.003	25.604
	Obs20	Aug	Sep	0.131279	1.32293e-30	0.269104	1.20878e-16	1.44375e-05	0.599603	4.19302	0.630256	2.14393	-0.646744	1.25023	15.0332	132.108	13.0765	18.0558	77.0822	13.2111
	Obs21	Sep	Jul	0.0847553	3.20371e-27	0.619636	3.085e-14	0.00026681	0.295342	3.56302	0.690696	1.07444	-4.27175	1.24362	80.6995	71.5125	35.3405	4.39121	5.33586	12.5365
	Obs22	Oct	Oct	2.19085e-12	2.16545e-10	0.00370262	0.00303204	0.993265	1.57476e-12	-1.30642	0.530487	1.47941	0.330885	0.229215	104.529	14.1163	100.876	17.4296	12.5486	81.3599
	Obs23	Nov	Nov	1.59037e-22	0.00682784	1.59506e-08	0.990173	0.00299878	2.02905e-23	-4.37334	-0.0604263	0.278625	0.328302	0.0839188	180.995	3.62506	16.7135	74.0749	56.6627	108.647
	Obs24	Dec	Dec	3.03596e-39	0.994807	7.67645e-20	0.00519268	9.61365e-11	1.73035e-40	-7.68708	-0.053063	-0.311248	1.11441	1.08224	20.1345	145.563	34.6497	111.597	29.841	186.725
	Obs25	Jul	Sep	0.132953	7.7132e-29	0.0898321	9.87717e-16	1.87631e-05	0.777196	3.91403	0.960315	-0.0500079	-1.2718	1.15453	11.2398	189.757	29.6275	81.575	57.0638	16.6031
	Obs26	Aug	Aug	0.979908	1.68535e-39	1.24217e-05	9.15696e-24	2.52575e-11	0.0200792	5.67894	-1.42045	-1.89676	1.23567	2.22423	17.3224	218.594	23.7957	11.4847	38.7436	19.0153
	Obs27	Sep	Aug	0.78912	1.55444e-44	6.12616e-07	6.53606e-28	8.32633e-14	0.21088	6.66389	-0.483851	-1.65921	0.507983	0.914389	52.2398	48.6165	47.8556	4.64475	7.76787	19.9616
	Obs28	Oct	Oct	6.38603e-11	3.90863e-10	0.020391	0.00169123	0.977918	7.33984e-11	-1.01795	0.610993	0.502581	-0.0376956	0.415143	95.6234	17.6992	85.6104	12.1668	19.8534	51.9614
	Obs29	Nov	Nov	1.51827e-20	0.0012658	1.86896e-07	0.982107	0.0166269	4.30348e-21	-3.88154	0.315206	0.0286129	-0.0724059	-0.0541752	193.704	4.17612	7.08875	46.9241	45.5513	98.1448
	Obs30	Dec	Dec	6.98208e-42	0.998677	1.00328e-21	0.00132271	4.00047e-12	1.76254e-43	-8.1796	-0.363634	-0.307052	-2.05384	-0.48677	19.751	134.426	25.69	115.333	16.0108	201.062
	Obs31	Jul	Jul	0.103764	1.30252e-26	0.473826	1.65865e-13	0.00066838	0.421741	3.45131	0.934325	0.337653	0.545196	3.00112	18.6908	179.504	21.6898	89.3328	55.622	16.9464
	Obs32	Aug	Aug	0.604127	7.26053e-36	0.000206877	4.04328e-21	2.80897e-09	0.395667	5.15728	0.114457	-1.75749	0.490501	0.45187	28.813	139.759	22.5562	9.17772	37.9425	19.5373
	Obs33	Sep	Sep	0.0049449	4.00532e-27	0.00329064	1.72597e-14	3.44948e-05	0.99173	3.46331	2.97051	-2.3925	0.522987	0.274595	73.0227	34.4421	36.5612	4.5572	8.04137	18.2108
	Obs34	Oct	Oct	5.84833e-15	1.39545e-06	0.000286124	0.13485	0.864862	3.99857e-14	-2.27978	1.5988	0.0614357	-0.655607	-0.0635803	112.279	13.0225	85.8495	12.3152	13.8836	69.178
	Obs35	Nov	Nov	4.17599e-24	0.0149297	4.07513e-10	0.98458	0.000490612	3.7851e-25	-4.74074	0.0214887	-0.878491	0.143507	0.121731	172.628	3.6791	8.06482	61.3723	45.5259	117.081
	Obs36	Dec	Dec	2.02814e-37	0.985851	1.5946e-18	0.0141493	7.96869e-10	8.59881e-39	-7.38104	-0.225462	-0.17437	0.209185	0.952139	28.739	92.7897	43.121	145.726	20.4837	178.949
	Obs37	Jul	Jul	1.96657e-05	2.4282e-19	0.988561	2.21238e-09	0.0114186	1.20283e-06	1.44298	-1.16864	2.17636	-0.170484	1.71426	7.91439	187.572	45.2254	126.051	75.3996	34.3274
	Obs38	Aug	Aug	0.979424	9.52226e-40	0.000135221	4.62803e-24	4.27942e-11	0.0204409	5.75348	-1.77923	0.362988	-0.165126	0.313843	19.2225	154.049	21.0166	19.8107	66.8266	15.6532
	Obs39	Sep	Sep	0.00395551	2.08946e-32	0.00115196	2.36015e-18	3.40563e-07	0.994892	4.37899	2.68345	0.112646	0.237937	0.303673	74.0372	29.9961	39.2871	4.15647	8.8381	8.16744
	Obs40	Oct	Oct	2.9788e-15	1.09004e-05	0.000449783	0.361491	0.638049	3.52979e-16	-2.62365	-0.313238	0.770098	0.347911	0.427544	96.3114	16.8126	94.2713	14.915	14.3862	78.3029
	Obs41	Nov	Nov	1.17711e-20	0.00215649	1.11021e-07	0.988516	0.00932776	1.08767e-21	-3.97585	-0.16252	-0.32023	0.445442	0.1622	173.017	3.71146	9.37679	44.5707	51.6213	101.075
	Obs42	Dec	Dec	1.69788e-37	0.986638	1.43917e-18	0.0133622	8.20866e-10	1.45752e-38	-7.36651	0.091052	-0.241254	-0.435525	1.15717	17.6227	116.741	42.082	136.148	17.2104	177.928
	Obs43	Jul	Jul	0.00816374	2.44645e-24	0.971289	2.58098e-12	0.00195265	0.0185941	2.87434	0.533397	1.16922	-1.87107	-0.339059	13.6705	229.114	38.9622	140.304	76.0771	15.9764
	Obs44	Aug	Sep	0.197373	3.25349e-48	7.94681e-08	4.16603e-30	7.78022e-15	0.802627	7.25215	0.70295	-0.528526	-1.19844	-0.927388	25.3493	200.052	19.1854	23.9205	72.6709	10.8649
	Obs45	Sep	Sep	0.0175661	2.03448e-40	8.48473e-07	2.3852e-24	1.72982e-11	0.982433	5.80292	2.21169	-2.08861	0.383141	0.110912	60.4956	49.5678	52.8617	4.44086	10.3433	17.3012
	Obs46	Oct	Oct	6.02489e-12	1.42193e-09	0.00225262	0.0041168	0.993631	1.60789e-10	-1.19654	2.23504	-0.689488	-0.313742	-0.0804782	102.265	15.9316	95.6843	15.3133	22.8603	53.9272
	Obs47	Nov	Nov	4.92273e-22	0.00274959	2.33178e-08	0.991296	0.00595452	2.44649e-22	-4.18412	0.610465	0.036912	-0.034842	-0.112934	184.61	3.79651	9.85495	42.3342	52.4559	103.663
	Obs48	Dec	Dec	5.43408e-40	0.996163	2.24898e-20	0.00383686	4.10491e-11	2.18255e-41	-7.83424	-0.186058	-0.289644	1.35353	1.36681	30.7883	87.0489	20.5515	91.1047	16.7556	191.04
	Obs49	Jul	Jul	2.19779e-05	1.334e-17	0.980462	2.23445e-08	0.019516	2.43783e-07	1.10098	-1.8377	1.15315	2.06699	-1.27947	16.1107	208.629	24.5124	111.758	41.9775	39.7913
	Obs50	Aug	Aug	0.999154	1.5661e-42	2.29112e-06	8.58889e-27	9.50811e-14	0.000843755	6.14859	-3.17918	-1.35475	0.760336	-0.729811	11.9038	219.342	8.48766	29.4041	51.6965	30.2643
	Obs51	Sep	Aug	0.595757	5.37493e-46	7.9326e-07	7.8212e-29	3.79902e-14	0.404242	6.92707	-0.232733	-0.462801	1.57091	-0.387313	59.8608	54.3416	45.1942	4.93607	7.06632	12.6795
	Obs52	Oct	Oct	1.74473e-11	2.75557e-10	0.0118653	0.00111192	0.987023	6.00947e-10	-0.959252	2.10654	0.501502	0.187815	0.174261	123.295	8.92541	91.3397	14.3755	19.1961	52.7822
	Obs53	Nov	Nov	1.40341e-26	0.0960096	2.76484e-11	0.9039	9.04454e-05	2.25789e-27	-5.27577	0.216678	-0.329121	0.122955	-0.109203	186.237	3.76083	5.31856	46.3923	50.0175	126.95
	Obs54	Dec	Dec	2.36829e-40	0.996909	1.09075e-20	0.00309078	2.65864e-11	1.33237e-41	-7.88434	-0.011439	-0.461554	-0.24871	-1.07031	30.7458	85.2905	36.5137	128.725	14.3694	191.993
	Obs55	Jul	Jul	2.81856e-05	4.03464e-17	0.969213	8.58288e-08	0.0307586	6.457e-08	0.955731	-2.44181	0.878057	0.758569	0.241428	9.88841	154.575	36.1006	137.054	68.2126	42.9034
	Obs56	Aug	Aug	0.953823	3.64011e-32	0.00461326	2.20584e-18	1.02663e-07	0.0415632	4.4599	-1.14708	-1.34003	0.350789	-1.78152	11.6812	183.793	27.5664	9.6932	67.5272	16.1549
	Obs57	Sep	Sep	0.185929	7.8659e-39	0.000304148	3.45152e-23	3.803e-10	0.813767	5.65932	0.56471	0.9134	0.329252	0.00342914	35.3149	68.9151	42.3679	4.00274	11.0117	8.72854
	Obs58	Oct	Oct	4.92414e-07	2.48959e-14	0.329447	9.45909e-06	0.670542	1.20023e-06	0.40589	0.908492	-0.0524839	-0.881682	-0.58659	110.133	14.0436	76.8188	9.77577	16.9905	33.533
	Obs59	Nov	Nov	1.41894e-23	0.0104095	1.79132e-09	0.988799	0.000791756	4.02275e-25	-4.65939	-0.617148	-0.0932705	-0.369497	-0.0891362	180.888	4.32358	9.23465	61.9517	39.5621	117.259
	Obs60	Dec	Dec	4.53527e-39	0.993478	1.26427e-19	0.00652242	1.18811e-10	8.60079e-41	-7.70222	-0.568364	0.0265234	0.145171	0.163304	19.9441	94.435	30.4487	102.64	23.3684	188.819
	Obs61	Jul	Jul	0.000659366	4.40186e-20	0.9886	1.19118e-09	0.0107067	3.38165e-05	1.81847	-1.0494	0.456276	3.27978	0.538086	15.673	199.576	44.9641	145.376	51.9611	25.8848
	Obs62	Aug	Aug	0.936828	1.09076e-40	2.79354e-05	2.64697e-25	3.65449e-12	0.0631444	5.99569	-1.29608	-0.709263	-0.579226	0.0960684	15.3228	217.395	25.5838	19.8487	76.4498	21.0672
	Obs63	Sep	Sep	0.0186396	2.46023e-46	5.73577e-07	6.86742e-29	8.59778e-14	0.98136	6.865	1.61089	1.22637	0.364399	-1.5552	77.3145	29.387	53.444	6.78308	13.9373	7.3955
	Obs64	Oct	Nov	1.36494e-15	3.48696e-05	8.66529e-05	0.659015	0.340864	1.43403e-16	-2.78254	-0.188749	-0.555621	-0.350374	0.0199771	108.113	13.3511	102.565	18.0213	24.8173	81.8209
	Obs65	Nov	Nov	2.44327e-23	0.00923287	4.61769e-09	0.989271	0.00149644	1.95344e-24	-4.56314	-0.231254	0.327812	0.353006	-0.15348	160.241	4.21631	8.96392	24.9697	57.8637	113.166
	Obs66	Dec	Dec	1.24e-34	0.941571	1.61592e-16	0.0584295	1.98889e-08	6.34043e-36	-6.8833	-0.211481	-0.0606477	0.583148	-1.17933	19.6244	115.042	13.0755	75.9639	7.11196	166.188
	Obs67	Jul	Jul	0.0055055	1.04981e-23	0.992871	3.54429e-12	0.000846797	0.000777071	2.65337	-0.797287	1.25812	0.729692	-3.23771	20.0652	167.799	19.1831	96.9466	31.2561	23.5403
	Obs68	Aug	Aug	0.706006	5.87258e-33	0.00392684	8.2796e-19	8.36919e-08	0.290067	4.64999	-0.183382	-1.09033	0.718775	-2.15435	25.0531	224.547	35.0406	48.9904	41.7998	21.8442
	Obs69	Sep	Sep	0.00744738	3.56895e-46	3.53494e-07	5.54882e-29	5.14462e-14	0.992552	6.81543	1.98544	1.08123	-0.874595	-0.080151	58.9951	47.9216	45.4485	4.77898	34.5142	15.2683
	Obs70	Oct	Oct	1.55801e-10	3.95518e-08	0.00280387	0.0493312	0.947865	1.86253e-12	-1.49525	-0.958496	-2.56674	-0.417825	0.114297	117.492	13.0126	85.5852	12.3252	17.8814	67.8484
	Obs71	Nov	Nov	8.73016e-25	0.042497	7.05992e-11	0.957387	0.000116148	9.48869e-27	-5.01085	-0.84876	-1.53884	-0.0168386	-0.121092	195.868	4.24714	6.57289	35.4718	45.0752	126.535
	Obs72	Dec	Dec	2.45201e-42	0.99898	4.4669e-22	0.00101983	2.27435e-12	6.51431e-44	-8.25665	-0.325418	-0.387558	-1.02056	-0.308697	37.5642	62.0293	17.6395	92.4074	10.2197	203.125
	Obs73	Jul	Oct	1.74749e-07	8.50913e-13	0.283713	9.49017e-05	0.716192	3.88588e-09	-0.118119	-1.14664	0.0449084	-0.960572	-0.535074	8.49678	136.826	33.8875	131.387	39.8544	45.1762
	Obs74	Aug	Aug	0.894867	1.21723e-28	0.0906765	2.00195e-15	1.02244e-05	0.0144463	3.7875	-1.54981	-0.677196	-0.832094	0.523817	17.8354	164.246	13.7955	32.6425	64.8196	16.7493
	Obs75	Sep	Sep	0.0998686	1.60948e-33	0.0509088	6.61686e-19	6.2465e-07	0.849222	4.70721	0.798695	2.57703	1.92671	1.89347	75.6645	78.8826	42.3936	4.23277	14.157	13.5545
	Obs76	Oct	Oct	6.55424e-10	1.31135e-10	0.434393	0.000406202	0.565201	5.74617e-12	-0.891447	-1.9853	2.56371	0.0233452	-0.176892	111.492	13.8872	76.0625	10.0275	16.3725	85.138
	Obs77	Nov	Nov	6.64519e-24	0.0103996	1.45735e-09	0.988189	0.00141154	7.28628e-24	-4.57944	1.02662	-0.219913	0.590613	0.144875	172.042	4.08235	6.56986	40.5903	38.6282	111.307
	Obs78	Dec	Dec	3.31996e-37	0.984038	1.97196e-18	0.0159621	1.23463e-09	5.46147e-38	-7.29279	0.404171	-0.451712	1.25484	-0.516284	33.4515	76.156	25.295	114.719	13.2929	175.651
	Obs79	Jul	Jul	1.25422e-06	6.68659e-16	0.860972	4.56748e-07	0.139025	5.60065e-07	0.713651	-0.137122	1.34423	-0.55689	-0.620144	5.88894	159.624	41.6628	140.645	55.4504	35.0639
	Obs80	Aug	Aug	0.81681	3.38104e-34	0.00229361	1.33317e-19	3.44041e-08	0.180896	4.84113	-0.455922	-0.731853	-0.215668	-0.046841	11.5593	209.636	22.618	25.6597	72.9074	8.90392
	Obs81	Sep	Sep	0.18035	1.75484e-44	2.55634e-06	1.72123e-27	4.90661e-13	0.819648	6.62942	0.624444	0.23143	-0.798841	-1.24092	47.9928	69.0542	48.2937	5.25098	15.4426	8.53136
	Obs82	Oct	Jul	2.04452e-08	5.45959e-13	0.545048	4.40401e-05	0.454908	3.15283e-10	-0.243299	-1.59965	2.10664	0.276296	0.232432	105.913	14.1101	89.3856	13.173	20.9431	56.3368
	Obs83	Nov	Nov	8.24953e-23	0.00709706	5.12134e-09	0.990613	0.00228982	3.17164e-23	-4.39372	0.550243	-0.45498	0.519346	0.0311576	160.912	4.93707	6.56396	38.1594	47.6437	107.824
	Obs84	Dec	Dec	1.25247e-34	0.927251	3.33054e-16	0.0727487	4.47994e-08	3.64545e-35	-6.81661	0.510641	0.39785	0.672517	-0.512156	24.7423	84.4796	29.9148	112.853	10.6147	163.38
	Obs85	Jul	Jul	0.000109407	1.16751e-17	0.966372	3.95998e-08	0.0335164	1.86722e-06	1.22906	-1.48613	0.125962	0.218224	0.804311	5.9914	186.751	45.5053	147.519	56.6476	32.8836
	Obs86	Aug	Aug	0.987264	5.53447e-40	6.34911e-05	2.42455e-24	1.79697e-11	0.0126728	5.78012	-1.95867	-0.149662	2.21168	-0.402828	23.7212	217.216	15.1477	27.8091	77.8138	14.7023
	Obs87	Sep	Sep	0.00636748	6.12419e-45	8.09111e-07	2.59596e-28	1.3284e-13	0.993632	6.61737	2.00602	1.1009	-1.46609	-0.271308	51.2817	57.8483	42.3687	4.53287	11.803	13.6209
	Obs88	Oct	Oct	1.59676e-08	5.98876e-10	0.02676	0.00584783	0.967392	3.42117e-11	-0.893647	-1.83679	-2.09449	-0.693055	-1.00488	116.564	12.7708	89.5827	13.5147	17.7496	63.5732
	Obs89	Nov	Nov	6.58458e-25	0.0227471	4.39764e-10	0.976871	0.000382244	4.3332e-26	-4.91687	-0.265782	0.24976	0.291101	-0.0728983	177.294	3.77765			48.0735	122.006
	Obs90	Dec	Dec	2.07737e-38	0.990966	2.54994e-19	0.00903429	2.95571e-10	2.45639e-39	-7.51868	0.295365	-0.513308	-0.957346	-0.606872	23.7868	83.7957				181.564
	Obs91	Jul	Jul	0.000160773	1.49771e-17	0.883276	1.21685e-07	0.116547	1.59748e-05	1.27246	-0.530135	-0.387695	1.06332	-3.44966	18.4451	181.65				28.4047
	Obs92	Aug	Aug	0.691619	2.51349e-36	0.00223489	2.18451e-21	3.5018e-09	0.306147	5.25143	-0.437792	0.502231	-0.0596165	-1.32622	15.0436	229.443				20.075
	Obs93	Sep	Sep	0.107542	2.98828e-48	2.61156e-08	1.83998e-30	2.51881e-15	0.892458	7.25759	1.03695	-1.28442	-1.31185	-0.872306	53.7464	62.2325				10.8114
	Obs94	Oct	Oct	6.56514e-10	9.43005e-12	0.158073	0.000281482	0.841646	6.26196e-11	-0.662373	-0.711377	2.2023	0.00309159	-0.058645	108.171	13.4067				58.4461
	Obs95	Nov	Nov	3.08716e-23	0.0116786	6.00302e-09	0.98699	0.00133147	1.15566e-24	-4.58346	-0.608147	0.418498	0.493797	0.130614	177.898	3.78485				114.741
	Obs96	Dec	Dec	1.54365e-38	0.992347	2.32222e-19	0.00765322	2.39614e-10	1.5593e-39	-7.54277	0.200598	-0.400129								182.483
	Centroids:
		F1	F2	F3	F4	F5
	Aug	5.59201	-1.01387	-0.461224	-0.0194973	0.00504604
	Dec	-7.56606	-0.0299017	-0.241988	0.221202	0.0103125
	Jul	1.62387	-0.458022	0.7559	0.109586	-0.0116785
	Nov	-4.49003	0.0673614	-0.163313	-0.19835	-0.0282604
	Oct	-0.947342	0.269092	0.275095	-0.203084	0.0297523
	Sep	5.78756	1.16534	-0.16447	0.0901439	-0.00517191
	Confusion matrix for the estimation sample:
	from \ to	Aug	Dec	Jul	Nov	Oct	Sep	Total	% correct
	Aug	14	0	0	0	0	2	16	0.875
	Dec	0	16	0	0	0	0	16	1
	Jul	0	0	13	0	2	1	16	0.8125
	Nov	0	0	0	16	0	0	16	1
	Oct	0	0	2	1	13	0	16	0.8125
	Sep	3	0	1	0	0	12	16	0.75
	Total	17	16	16	17	15	15	96	0.875
	Cross-validation: Prior and posterior classification, membership probabilities, scores and squared distances:
	Observation	Prior	Posterior	Aug	Dec	Jul	Nov	Oct	Sep
	Obs1	Jul	Jul	0.000150688	1.35977e-19	0.98557	2.31555e-09	0.0142668	1.26846e-05
	Obs2	Aug	Aug	0.99546	6.87299e-56	1.36091e-09	1.06083e-35	7.17919e-19	0.00453965
	Obs3	Sep	Aug	0.960694	3.90104e-49	2.9815e-08	3.00529e-31	4.41509e-16	0.0393062
	Obs4	Oct	Oct	1.99396e-08	2.61771e-12	0.107181	0.000137606	0.892681	2.445e-08
	Obs5	Nov	Nov	2.05867e-24	0.025277	1.15389e-09	0.974014	0.000709066	3.60176e-25
	Obs6	Dec	Dec	2.22857e-40	0.99742	1.12289e-20	0.00258017	1.87752e-11	4.344e-42
	Obs7	Jul	Oct	5.11583e-12	1.36949e-10	0.00582981	0.00182971	0.99234	4.13766e-12
	Obs8	Aug	Aug	0.904268	5.8268e-39	0.000773904	2.15194e-23	2.4521e-10	0.0949582
	Obs9	Sep	Sep	0.0173096	1.14834e-33	0.00101418	3.20733e-19	1.0788e-07	0.981676
	Obs10	Oct	Oct	2.65744e-09	3.99194e-12	0.0543836	0.000165148	0.945451	7.32325e-08
	Obs11	Nov	Nov	9.93135e-20	0.000679111	4.51883e-07	0.963964	0.0353569	6.03618e-20
	Obs12	Dec	Dec	2.5367e-36	0.977642	7.70791e-18	0.0223584	3.01095e-09	5.05993e-37
	Obs13	Jul	Jul	0.00619072	9.46418e-23	0.946824	2.60478e-11	0.00667207	0.0403137
	Obs14	Aug	Aug	0.542406	1.15704e-47	4.67437e-07	1.03926e-29	1.84687e-14	0.457593
	Obs15	Sep	Sep	0.236302	1.17278e-36	9.53914e-05	1.52212e-21	1.93059e-09	0.763602
	Obs16	Oct	Jul	3.19124e-05	5.72013e-19	0.877249	3.45068e-08	0.122602	0.000116903
	Obs17	Nov	Nov	1.34291e-21	0.0027002	2.30668e-08	0.991673	0.00562726	2.77915e-22
	Obs18	Dec	Dec	6.80459e-38	0.989764	6.44494e-19	0.0102361	4.36727e-10	4.52744e-39
	Obs19	Jul	Jul	4.16186e-05	7.62239e-19	0.9531	8.06097e-09	0.0468021	5.58585e-05
	Obs20	Aug	Sep	0.0256075	3.01235e-30	0.4053	2.56131e-16	2.59053e-05	0.569067
	Obs21	Sep	Jul	0.0780846	4.4738e-28	0.802651	1.42882e-14	0.000275245	0.118989
	Obs22	Oct	Oct	4.22097e-12	2.34703e-09	0.016465	0.0352917	0.948243	3.63947e-12
	Obs23	Nov	Nov	2.88436e-22	0.00749226	2.02069e-08	0.989177	0.00333122	3.76718e-23
	Obs24	Dec	Dec	8.02861e-39	0.994488	1.24391e-19	0.00551169	1.23897e-10	4.71622e-40
	Obs25	Jul	Sep	0.111677	9.59397e-33	0.00305609	2.35675e-18	7.82114e-07	0.885266
	Obs26	Aug	Aug	0.968517	6.25377e-39	1.85372e-05	2.44403e-23	4.71136e-11	0.0314645
	Obs27	Sep	Aug	0.970195	1.46538e-45	2.19246e-07	7.86851e-29	1.47054e-14	0.0298044
	Obs28	Oct	Oct	9.08874e-11	5.64668e-10	0.0238819	0.00204375	0.974074	1.06797e-10
	Obs29	Nov	Nov	2.29677e-20	0.00138581	2.22826e-07	0.980429	0.0181851	6.30084e-21
	Obs30	Dec	Dec	1.39716e-41	0.998564	1.43641e-21	0.00143643	4.91488e-12	3.35041e-43
	Obs31	Jul	Sep	0.156091	1.28652e-28	0.0933006	1.27202e-14	0.000230689	0.750377
	Obs32	Aug	Sep	0.224054	7.09477e-35	0.000347212	2.16968e-20	8.52321e-09	0.775599
	Obs33	Sep	Sep	0.00888745	2.63169e-26	0.025807	2.52807e-13	0.000560963	0.964745
	Obs34	Oct	Oct	3.32951e-15	1.98653e-06	0.000282084	0.192946	0.80677	3.40758e-14
	Obs35	Nov	Nov	7.6613e-24	0.0168891	5.23544e-10	0.982551	0.000559669	7.00724e-25
	Obs36	Dec	Dec	5.02207e-37	0.985102	2.4828e-18	0.0148981	1.00374e-09	2.22849e-38
	Obs37	Jul	Jul	2.53146e-05	4.99174e-19	0.98515	3.42858e-09	0.0148228	1.46392e-06
	Obs38	Aug	Aug	0.973318	2.89293e-39	0.000201218	9.80414e-24	6.95414e-11	0.0264812
	Obs39	Sep	Sep	0.00462342	2.88484e-32	0.00195445	3.82848e-18	5.82789e-07	0.993422
	Obs40	Oct	Oct	1.3981e-15	1.20866e-05	0.000427333	0.467375	0.532185	1.29215e-16
	Obs41	Nov	Nov	1.85452e-20	0.00240414	1.3794e-07	0.987082	0.0105138	1.79607e-21
	Obs42	Dec	Dec	4.24751e-37	0.985883	2.25449e-18	0.0141168	1.03601e-09	3.71159e-38
	Obs43	Jul	Jul	0.0132154	1.41179e-24	0.955242	2.24162e-12	0.00238406	0.0291585
	Obs44	Aug	Sep	0.0700654	3.0929e-50	2.57781e-08	2.32194e-31	1.73108e-15	0.929935
	Obs45	Sep	Sep	0.0397604	1.23919e-39	1.36825e-06	1.08569e-23	4.97126e-11	0.960238
	Obs46	Oct	Oct	8.78172e-12	2.87196e-09	0.00291229	0.00674559	0.990342	3.14375e-10
	Obs47	Nov	Nov	8.66482e-22	0.00300872	2.92779e-08	0.990448	0.00654318	4.17848e-22
	Obs48	Dec	Dec	1.40012e-39	0.995881	3.62227e-20	0.00411941	5.31215e-11	5.71815e-41
	Obs49	Jul	Jul	3.17388e-05	3.75447e-17	0.969584	4.5627e-08	0.0303838	2.65933e-07
	Obs50	Aug	Aug	0.999032	1.44055e-42	3.0888e-06	6.31136e-27	6.75141e-14	0.000964877
	Obs51	Sep	Aug	0.79636	1.04569e-46	6.36249e-07	2.30156e-29	1.7612e-14	0.20364
	Obs52	Oct	Oct	2.99281e-11	5.84254e-10	0.0191644	0.00189435	0.978941	1.44165e-09
	Obs53	Nov	Nov	1.81392e-26	0.102313	3.14321e-11	0.897589	9.78593e-05	3.02876e-27
	Obs54	Dec	Dec	5.9231e-40	0.996689	1.72472e-20	0.00331092	3.41409e-11	3.42353e-41
	Obs55	Jul	Jul	4.23259e-05	1.21223e-16	0.949189	1.91921e-07	0.0507684	5.85443e-08
	Obs56	Aug	Aug	0.927908	1.02919e-31	0.00925156	6.04513e-18	2.44204e-07	0.0628406
	Obs57	Sep	Sep	0.262883	3.07331e-38	0.000493232	8.90071e-23	6.96495e-10	0.736623
	Obs58	Oct	Oct	6.08825e-07	1.71931e-14	0.405534	8.63134e-06	0.594455	1.31267e-06
	Obs59	Nov	Nov	2.71936e-23	0.0120507	2.4132e-09	0.987024	0.000925398	7.54436e-25
	Obs60	Dec	Dec	1.24838e-38	0.992763	2.13677e-19	0.0072374	1.59643e-10	2.38866e-40
	Obs61	Jul	Jul	0.000819644	7.70494e-20	0.986712	1.62741e-09	0.0124258	4.27984e-05
	Obs62	Aug	Aug	0.85167	2.75193e-40	5.57779e-05	4.2899e-25	5.64973e-12	0.148275
	Obs63	Sep	Sep	0.0233635	1.25213e-46	6.64209e-07	4.89775e-29	8.54141e-14	0.976636
	Obs64	Oct	Nov	3.04792e-16	4.00372e-05	4.78296e-05	0.82635	0.173562	2.26943e-17
	Obs65	Nov	Nov	4.45744e-23	0.010005	5.87841e-09	0.988342	0.00165277	3.63589e-24
	Obs66	Dec	Dec	2.01638e-34	0.937898	2.05515e-16	0.0621017	2.31072e-08	1.08608e-35
	Obs67	Jul	Jul	0.0104219	7.33028e-24	0.987076	3.16024e-12	0.00101285	0.0014897
	Obs68	Aug	Sep	0.290608	1.48472e-31	0.0148831	1.17863e-17	5.84783e-07	0.694509
	Obs69	Sep	Sep	0.0128164	6.23528e-47	4.51178e-07	1.81729e-29	3.87874e-14	0.987183
	Obs70	Oct	Oct	3.96515e-10	1.62799e-07	0.00433439	0.150926	0.844739	2.71986e-12
	Obs71	Nov	Nov	1.56374e-24	0.0570619	8.74636e-11	0.942801	0.000137286	1.38136e-26
	Obs72	Dec	Dec	4.44158e-42	0.998894	6.05947e-22	0.00110566	2.72307e-12	1.11387e-43
	Obs73	Jul	Oct	1.12299e-07	6.25872e-13	0.184633	9.61486e-05	0.815271	1.87997e-09
	Obs74	Aug	Aug	0.839567	5.11365e-29	0.142472	1.62859e-15	1.42088e-05	0.0179467
	Obs75	Sep	Sep	0.178093	1.04873e-32	0.163954	3.33599e-18	2.35628e-06	0.65795
	Obs76	Oct	Jul	8.3337e-10	5.8208e-11	0.992816	9.41978e-05	0.00709022	7.71792e-13
	Obs77	Nov	Nov	1.24237e-23	0.0119015	1.93922e-09	0.986456	0.00164204	1.43137e-23
	Obs78	Dec	Dec	8.3872e-37	0.982711	3.16305e-18	0.0172889	1.59144e-09	1.35811e-37
	Obs79	Jul	Jul	1.27358e-06	1.05267e-15	0.824157	6.555e-07	0.175841	6.171e-07
	Obs80	Aug	Aug	0.785026	6.34097e-34	0.00284927	2.03801e-19	4.55494e-08	0.212125
	Obs81	Sep	Sep	0.252145	1.78714e-44	3.23509e-06	1.83265e-27	5.55983e-13	0.747852
	Obs82	Oct	Jul	4.1856e-08	2.75994e-13	0.810643	2.92715e-05	0.189328	4.95827e-10
	Obs83	Nov	Nov	1.51969e-22	0.00782397	6.62183e-09	0.989613	0.00256341	5.8693e-23
	Obs84	Dec	Dec	2.28741e-34	0.918148	4.4159e-16	0.0818518	5.40606e-08	5.76726e-35
	Obs85	Jul	Jul	0.000146224	2.31193e-17	0.956773	6.15569e-08	0.0430782	2.28421e-06
	Obs86	Aug	Aug	0.985375	1.52154e-39	8.10477e-05	4.58141e-24	2.54124e-11	0.0145444
	Obs87	Sep	Sep	0.00984249	3.25953e-45	1.15907e-06	1.51853e-28	1.28937e-13	0.990156
	Obs88	Oct	Oct	8.55146e-08	2.12826e-09	0.0688906	0.0181998	0.91291	9.37512e-11
	Obs89	Nov	Nov	1.13179e-24	0.026903	5.80003e-10	0.97265	0.000447294	7.27047e-26
	Obs90	Dec	Dec	5.51686e-38	0.990359	4.15517e-19	0.00964137	3.82016e-10	6.65596e-39
	Obs91	Jul	Jul	0.000211741	2.86248e-17	0.851529	1.81845e-07	0.148238	2.1034e-05
	Obs92	Aug	Sep	0.319015	2.53133e-35	0.00668778	1.25947e-20	1.28817e-08	0.674297
	Obs93	Sep	Sep	0.178814	2.33365e-49	1.92859e-08	3.76295e-31	1.1293e-15	0.821186
	Obs94	Oct	Oct	1.48184e-09	1.31051e-11	0.301249	0.000393124	0.698358	1.23865e-10
	Obs95	Nov	Nov	5.8247e-23	0.0131221	7.92191e-09	0.985355	0.00152314	2.1949e-24
	Obs96	Dec	Dec	4.11547e-38	0.991815	3.7893e-19	0.00818495	3.10552e-10	4.26224e-39
	Confusion matrix for the cross-validation results:
	from \ to	Aug	Dec	Jul	Nov	Oct	Sep	Total	% correct
	Aug	11	0	0	0	0	5	16	0.6875
	Dec	0	16	0	0	0	0	16	1
	Jul	0	0	12	0	2	2	16	0.75
	Nov	0	0	0	16	0	0	16	1
	Oct	0	0	3	1	12	0	16	0.75
	Sep	3	0	1	0	0	12	16	0.75
	Total	14	16	16	17	14	19	96	0.822917

## Sheet: Figure C
	XLSTAT 2012.2.02 - Discriminant Analysis (DA) - on 3/25/2012 at 7:03:24 PM
	Y / Qualitative: Workbook = MULTIVARIATE.xls / Sheet = multivariate / Range = multivariate!$C$2:$C$98 / 96 rows and 1 column
	X / Quantitative: Workbook = MULTIVARIATE.xls / Sheet = multivariate / Range = multivariate!$E$2:$J$98 / 96 rows and 6 columns
	Within-class covariance matrices are assumed to be equal
	Prior probabilities are taken into account
	Significance level (%): 5
	Summary statistics:
	Variable	Categories	Frequencies	%
	area	R1	12	12.5
		R2	12	12.5
		R3	12	12.5
		R4	12	12.5
		U1	12	12.5
		U2	12	12.5
		U3	12	12.5
		U4	12	12.5
	Variable	Observations	Obs. with missing data	Obs. without missing data	Minimum	Maximum	Mean	Std. deviation
	Positive	96	0	96	0	69	40.0312	19.0928
	Larvae	96	0	96	0	328	146.677	77.5386
	Pupae	96	0	96	0	238	93.5312	53.6128
	Positive pl	96	0	96	0	80	50.5	20.5682
	Larvae pl	96	0	96	0	568	268.156	154.436
	Pupae pl	96	0	96	0	409	177.896	105.031
	Correlation matrix:
	Variables	Positive	Larvae	Pupae	Positive pl	Larvae pl	Pupae pl
	Positive	1	0.89801	0.824775	0.872315	0.780333	0.753902
	Larvae	0.89801	1	0.89344	0.884075	0.848409	0.786587
	Pupae	0.824775	0.89344	1	0.783349	0.694514	0.670604
	Positive pl	0.872315	0.884075	0.783349	1	0.851075	0.784351
	Larvae pl	0.780333	0.848409	0.694514	0.851075	1	0.872024
	Pupae pl	0.753902	0.786587	0.670604	0.784351	0.872024	1
	Discriminant Analysis:
	Means by class:
	Class \ Variable	Positive	Larvae	Pupae	Positive pl	Larvae pl	Pupae pl
	R1	37.1667	145.083	87.3333	51.5833	287.667	192.167
	R2	36.3333	139.417	79.5	47.3333	316.667	224.917
	R3	34.6667	130.5	68.8333	51.25	269.417	181.75
	R4	35	126.083	65.5833	50.9167	273.25	166.75
	U1	46.6667	169.333	117.917	57.3333	273.167	156.583
	U2	43.9167	158.167	115.5	51.5833	246.5	153.917
	U3	41.3333	140.167	96.1667	49.5833	274.5	181.75
	U4	45.1667	164.667	117.417	44.4167	204.083	165.333
	Sum of weights, prior probabilities and logarithms of determinants for each class:
	Class	Sum of weights	Prior probabilities	Log(Determinant)
	R1	12	0.125	35.9681
	R2	12	0.125	36.1041
	R3	12	0.125	37.5051
	R4	12	0.125	36.1092
	U1	12	0.125	38.0018
	U2	12	0.125	34.9876
	U3	12	0.125	34.9515
	U4	12	0.125	34.6927
	Multicolinearity statistics:
	Statistic	Positive	Larvae	Pupae	Positive pl	Larvae pl	Pupae pl
	Tolerance	0.15878	0.0786469	0.183033	0.154982	0.142854	0.225223
	VIF	6.29804	12.7151	5.46349	6.45237	7.00017	4.44004
	Between-classes SSCP matrix:
		Positive	Larvae	Pupae	Positive pl	Larvae pl	Pupae pl
	Positive	1957.99	6008.3	8592.07	235.25	-7672.14	-5681.27
	Larvae	6008.3	21028.6	27651.2	772.167	-22054.1	-14476.9
	Pupae	8592.07	27651.2	39373.2	603.167	-34108.1	-22419.7
	Positive pl	235.25	772.167	603.167	1171.83	3183.92	-2807
	Larvae pl	-7672.14	-22054.1	-34108.1	3183.92	88813.6	44992.7
	Pupae pl	-5681.27	-14476.9	-22419.7	-2807	44992.7	45067.1
	Pooled within-class SSCP matrix:
		Positive	Larvae	Pupae	Positive pl	Larvae pl	Pupae pl
	Positive	32672.9	120289	71612.3	32308.2	226258	149305
	Larvae	120289	550134	325187	133173	987204	623040
	Pupae	71612.3	325187	233689	81459.3	580395	381156
	Positive pl	32308.2	133173	81459.3	39018.2	253641	163778
	Larvae pl	226258	987204	580395	253641	2.17697e+06	1.29875e+06
	Pupae pl	149305	623040	381156	163778	1.29875e+06	1.00292e+06
	Total-sample SSCP matrix:
		Positive	Larvae	Pupae	Positive pl	Larvae pl	Pupae pl
	Positive	34630.9	126297	80204.4	32543.5	218586	143623
	Larvae	126297	571163	352838	133946	965150	608563
	Pupae	80204.4	352838	273062	82062.5	546287	358736
	Positive pl	32543.5	133946	82062.5	40190	256824	160971
	Larvae pl	218586	965150	546287	256824	2.26579e+06	1.34374e+06
	Pupae pl	143623	608563	358736	160971	1.34374e+06	1.04799e+06
	Between-classes covariance matrix:
		Positive	Larvae	Pupae	Positive pl	Larvae pl	Pupae pl
	Positive	23.3094	71.5274	102.287	2.8006	-91.3349	-67.6342
	Larvae	71.5274	250.34	329.181	9.19246	-262.548	-172.344
	Pupae	102.287	329.181	468.728	7.18056	-406.049	-266.901
	Positive pl	2.8006	9.19246	7.18056	13.9504	37.9038	-33.4167
	Larvae pl	-91.3349	-262.548	-406.049	37.9038	1057.3	535.628
	Pupae pl	-67.6342	-172.344	-266.901	-33.4167	535.628	536.513
	Within-class covariance matrix for class R1:
		Positive	Larvae	Pupae	Positive pl	Larvae pl	Pupae pl
	Positive	481.242	1435.08	711.667	410.894	2536.33	1746.61
	Larvae	1435.08	5798.27	3096.52	1642.67	9899.39	6430.08
	Pupae	711.667	3096.52	2001.33	923.697	5954.76	3807.76
	Positive pl	410.894	1642.67	923.697	486.083	3014.85	1987.98
	Larvae pl	2536.33	9899.39	5954.76	3014.85	21193.9	14195.2
	Pupae pl	1746.61	6430.08	3807.76	1987.98	14195.2	10346.2
	Within-class covariance matrix for class R2:
		Positive	Larvae	Pupae	Positive pl	Larvae pl	Pupae pl
	Positive	429.697	1556.58	897.273	412.242	3568.58	2719.21
	Larvae	1556.58	6163.54	3270.86	1530.94	14170.6	9596.95
	Pupae	897.273	3270.86	2091	894.636	7029.18	5904.95
	Positive pl	412.242	1530.94	894.636	459.333	3249.85	2397.85
	Larvae pl	3568.58	14170.6	7029.18	3249.85	37432.4	22906.9
	Pupae pl	2719.21	9596.95	5904.95	2397.85	22906.9	19199.5
	Within-class covariance matrix for class R3:
		Positive	Larvae	Pupae	Positive pl	Larvae pl	Pupae pl
	Positive	361.697	1146.27	773.667	389.091	2640.88	1453.64
	Larvae	1146.27	4603.91	2471.36	1379.05	9950.05	5510.77
	Pupae	773.667	2471.36	2004.88	845.864	5342.71	2857.14
	Positive pl	389.091	1379.05	845.864	462.568	2942.8	1556.43
	Larvae pl	2640.88	9950.05	5342.71	2942.8	26419	12283.9
	Pupae pl	1453.64	5510.77	2857.14	1556.43	12283.9	9998.2
	Within-class covariance matrix for class R4:
		Positive	Larvae	Pupae	Positive pl	Larvae pl	Pupae pl
	Positive	411.455	1236.91	530	459.091	2793.27	2002
	Larvae	1236.91	5013.17	2282.77	1621.46	10323.2	7369.2
	Pupae	530	2282.77	1344.63	771.871	4329.02	3071.43
	Positive pl	459.091	1621.46	771.871	604.629	3490.02	2342.98
	Larvae pl	2793.27	10323.2	4329.02	3490.02	23859.7	16639.1
	Pupae pl	2002	7369.2	3071.43	2342.98	16639.1	12698
	Within-class covariance matrix for class U1:
		Positive	Larvae	Pupae	Positive pl	Larvae pl	Pupae pl
	Positive	397.697	1676.94	1187.79	301.121	2187.06	1514.12
	Larvae	1676.94	8397.15	6102.94	1446.7	11639	7241.79
	Pupae	1187.79	6102.94	4783.54	1066.21	8485.83	5667.05
	Positive pl	301.121	1446.7	1066.21	348.061	2136.03	1353.15
	Larvae pl	2187.06	11639	8485.83	2136.03	18960	10934.4
	Pupae pl	1514.12	7241.79	5667.05	1353.15	10934.4	8221.36
	Within-class covariance matrix for class U2:
		Positive	Larvae	Pupae	Positive pl	Larvae pl	Pupae pl
	Positive	334.629	1478.65	947.318	352.144	2450.95	1232.17
	Larvae	1478.65	7127.06	4741.18	1581.53	12172.4	6415.02
	Pupae	947.318	4741.18	3766.09	1124.5	8871.91	4968.59
	Positive pl	352.144	1581.53	1124.5	411.538	2647.68	1456.51
	Larvae pl	2450.95	12172.4	8871.91	2647.68	23217.9	11494.1
	Pupae pl	1232.17	6415.02	4968.59	1456.51	11494.1	7701.9
	Within-class covariance matrix for class U3:
		Positive	Larvae	Pupae	Positive pl	Larvae pl	Pupae pl
	Positive	270.061	1085.21	612.576	299.515	2464	1599.91
	Larvae	1085.21	5750.33	2742.61	1350.17	11300.1	7975.41
	Pupae	612.576	2742.61	1719.42	733.985	5939.45	3907.5
	Positive pl	299.515	1350.17	733.985	401.72	3247.05	2209.7
	Larvae pl	2464	11300.1	5939.45	3247.05	30008.5	20265.3
	Pupae pl	1599.91	7975.41	3907.5	2209.7	20265.3	14097.3
	Within-class covariance matrix for class U4:
		Positive	Larvae	Pupae	Positive pl	Larvae pl	Pupae pl
	Positive	283.788	1319.7	849.924	313.015	1927.8	1305.48
	Larvae	1319.7	7158.79	4854.24	1554.15	10291.1	6100.76
	Pupae	849.924	4854.24	3533.54	1044.63	6810.33	4466.12
	Positive pl	313.015	1554.15	1044.63	373.174	2329.96	1584.3
	Larvae pl	1927.8	10291.1	6810.33	2329.96	16815.4	9349.24
	Pupae pl	1305.48	6100.76	4466.12	1584.3	9349.24	8912.24
	Pooled within-class covariance matrix:
		Positive	Larvae	Pupae	Positive pl	Larvae pl	Pupae pl
	Positive	371.283	1366.92	813.777	367.139	2571.11	1696.64
	Larvae	1366.92	6251.53	3695.31	1513.33	11218.2	7080
	Pupae	813.777	3695.31	2655.55	925.674	6595.4	4331.32
	Positive pl	367.139	1513.33	925.674	443.388	2882.28	1861.11
	Larvae pl	2571.11	11218.2	6595.4	2882.28	24738.3	14758.5
	Pupae pl	1696.64	7080	4331.32	1861.11	14758.5	11396.8
	Total covariance matrix:
		Positive	Larvae	Pupae	Positive pl	Larvae pl	Pupae pl
	Positive	364.536	1329.44	844.257	342.563	2300.9	1511.82
	Larvae	1329.44	6012.24	3714.09	1409.95	10159.5	6405.92
	Pupae	844.257	3714.09	2874.34	863.816	5750.39	3776.17
	Positive pl	342.563	1409.95	863.816	423.053	2703.42	1694.43
	Larvae pl	2300.9	10159.5	5750.39	2703.42	23850.4	14144.7
	Pupae pl	1511.82	6405.92	3776.17	1694.43	14144.7	11031.5
	Box test (Chi-square asymptotic approximation):
	-2Log(M)	286.5
	Chi-square (Observed value)	224.409
	Chi-square (Critical value)	176.294
	DF	147
	p-value	< 0.0001
	alpha	0.05
	Test interpretation:
	H0: The within-class covariance matrices are equal.
	Ha: The within-class covariance matrices are different.
	As the computed p-value is lower than the significance level alpha=0.05, one should reject the null hypothesis H0, and accept the alternative hypothesis Ha.
	The risk to reject the null hypothesis H0 while it is true is lower than 0.01%.
	Box test (Fisher's F asymptotic approximation):
	-2Log(M)	286.5
	F (Observed value)	1.49607
	F (Critical value)	1.20127
	DF1	147
	DF2	9384.97
	p-value	0.000107488
	alpha	0.05
	Test interpretation:
	H0: The within-class covariance matrices are equal.
	Ha: The within-class covariance matrices are different.
	As the computed p-value is lower than the significance level alpha=0.05, one should reject the null hypothesis H0, and accept the alternative hypothesis Ha.
	The risk to reject the null hypothesis H0 while it is true is lower than 0.01%.
	Kullback's test:
	K (Observed value)	143.25
	K (Critical value)	176.294
	DF	147
	p-value	0.572061
	alpha	0.05
	Test interpretation:
	H0: The within-class covariance matrices are equal.
	Ha: The within-class covariance matrices are different.
	As the computed p-value is greater than the significance level alpha=0.05, one cannot reject the null hypothesis H0.
	The risk to reject the null hypothesis H0 while it is true is 57.21%.
	Mahalanobis distances:
		R1	R2	R3	R4	U1	U2	U3	U4
	R1	0	0.918608	0.465017	0.663501	2.90683	3.15506	1.02471	6.96119
	R2	0.918608	0	1.4268	1.77112	6.09725	5.80896	2.04887	8.86983				Fisher distances:
	R3	0.465017	1.4268	0	0.166405	4.60924	5.32358	2.38282	9.99432					R1	R2	R3	R4	U1	U2	U3
	R4	0.663501	1.77112	0.166405	0	4.29819	5.21872	2.27655	10.5335				R2	0.866414
	U1	2.90683	6.09725	4.60924	4.29819	0	0.304243	1.48563	3.53404				R3	0.438596	1.34573
	U2	3.15506	5.80896	5.32358	5.21872	0.304243	0	1.24928	2.01627				R4	0.625802	1.67049	0.15695
	U3	1.02471	2.04887	2.38282	2.27655	1.48563	1.24928	0	4.21542				U1	2.74167	5.75082	4.34735	4.05397
	U4	6.96119	8.86983	9.99432	10.5335	3.53404	2.01627	4.21542	0				U2	2.9758	5.47891	5.02111	4.9222	0.286956
													U3	0.966485	1.93246	2.24744	2.1472	1.40122	1.1783
													U4	6.56566	8.36586	9.42646	9.93499	3.33324	1.90171	3.97591
	Generalized squared distances:
		R1	R2	R3	R4	U1	U2	U3	U4				Standardized canonical discriminant function coefficients:
	R1	4.15888	5.07749	4.6239	4.82238	7.06571	7.31394	5.18359	11.1201					F1	F2	F3
	R2	5.07749	4.15888	5.58568	5.93	10.2561	9.96784	6.20775	13.0287				Positive	-1.28756	-0.126505	0.682589
	R3	4.6239	5.58568	4.15888	4.32529	8.76812	9.48246	6.54171	14.1532				Larvae	-0.29979	-0.837363	-2.87113
	R4	4.82238	5.93	4.32529	4.15888	8.45707	9.37761	6.43543	14.6924				Pupae	-1.37113	0.175773	1.53977
	U1	7.06571	10.2561	8.76812	8.45707	4.15888	4.46313	5.64451	7.69292				Positive pl	1.29143	2.0262	-0.669971
	U2	7.31394	9.96784	9.48246	9.37761	4.46313	4.15888	5.40816	6.17515				Larvae pl	1.0144	0.366307	2.07298
	U3	5.18359	6.20775	6.54171	6.43543	5.64451	5.40816	4.15888	8.3743				Pupae pl	0.544698	-1.60264	-0.435186
	U4	11.1201	13.0287	14.1532	14.6924	7.69292	6.17515	8.3743	4.15888
	Fisher distances:													F1	F2	F3
													Eigenvalue	1.30405	0.285361	0.0818209
		R1	R2	R3	R4	U1	U2	U3	U4				Discrimination (%)	76.7143	16.7872	4.81335
	R1	0	0.866414	0.438596	0.625802	2.74167	2.9758	0.966485	6.56566				Cumulative %	76.7143	93.5015	98.3148
	R2	0.866414	0	1.34573	1.67049	5.75082	5.47891	1.93246	8.36586				Canonical correlation	0.752317	0.471177	0.275014
	R3	0.438596	1.34573	0	0.15695	4.34735	5.02111	2.24744	9.42646
	R4	0.625802	1.67049	0.15695	0	4.05397	4.9222	2.1472	9.93499
	U1	2.74167	5.75082	4.34735	4.05397	0	0.286956	1.40122	3.33324
	U2	2.9758	5.47891	5.02111	4.9222	0.286956	0	1.1783	1.90171
	U3	0.966485	1.93246	2.24744	2.1472	1.40122	1.1783	0	3.97591
	U4	6.56566	8.36586	9.42646	9.93499	3.33324	1.90171	3.97591	0
	p-values for Fisher distances:
		R1	R2	R3	R4	U1	U2	U3	U4
	R1	1	0.523195	0.851026	0.70914	0.0176277	0.0110782	0.453106	< 0.0001
	R2	0.523195	1	0.246411	0.13849	< 0.0001	< 0.0001	0.0850416	< 0.0001
	R3	0.851026	0.246411	1	0.987127	0.000728512	0.000195663	0.0464944	< 0.0001
	R4	0.70914	0.13849	0.987127	1	0.00129936	0.000236977	0.0564354	< 0.0001
	U1	0.0176277	< 0.0001	0.000728512	0.00129936	1	0.941611	0.223944	0.0054388
	U2	0.0110782	< 0.0001	0.000195663	0.000236977	0.941611	1	0.325885	0.0901237
	U3	0.453106	0.0850416	0.0464944	0.0564354	0.223944	0.325885	1	0.00151643
	U4	< 0.0001	< 0.0001	< 0.0001	< 0.0001	0.0054388	0.0901237	0.00151643	1
	Wilks' Lambda test (Rao's approximation):
	Lambda	0.30338
	F (Observed value)	2.70776
	F (Critical value)	1.41559
	DF1	42
	DF2	392.757
	p-value	< 0.0001
	alpha	0.05
	Test interpretation:
	H0: The means vectors of the 8 classes are equal.
	Ha: At least one of the means vector is different from another.
	As the computed p-value is lower than the significance level alpha=0.05, one should reject the null hypothesis H0, and accept the alternative hypothesis Ha.
	The risk to reject the null hypothesis H0 while it is true is lower than 0.01%.
	Unidimensional test of equality of the means of the classes:
	Variable	Lambda	F	DF1	DF2	p-value
	Positive	0.943461	0.753368	7	88	0.627636
	Larvae	0.963183	0.480536	7	88	0.846347
	Pupae	0.855809	2.1181	7	88	0.0497188
	Positive pl	0.970843	0.377558	7	88	0.913175
	Larvae pl	0.960802	0.512874	7	88	0.822614
	Pupae pl	0.956997	0.564908	7	88	0.782462
	Pillai's trace:
	Trace	0.891814
	F (Observed value)	2.19479
	F (Critical value)	1.40752
	DF1	42
	DF2	528
	p-value	< 0.0001
	alpha	0.05
	Test interpretation:
	H0: The means vectors of the 8 classes are equal.
	Ha: At least one of the means vector is different from another.
	As the computed p-value is lower than the significance level alpha=0.05, one should reject the null hypothesis H0, and accept the alternative hypothesis Ha.
	The risk to reject the null hypothesis H0 while it is true is lower than 0.01%.
	Hotelling-Lawley trace:
	Trace	1.69987
	F (Observed value)	3.3052
	F (Critical value)	1.43431
	DF1	42
	DF2	245.963
	p-value	< 0.0001
	alpha	0.05
	Test interpretation:
	H0: The means vectors of the 8 classes are equal.
	Ha: At least one of the means vector is different from another.
	As the computed p-value is lower than the significance level alpha=0.05, one should reject the null hypothesis H0, and accept the alternative hypothesis Ha.
	The risk to reject the null hypothesis H0 while it is true is lower than 0.01%.
	Roy's greatest root:
	Root	1.30405
	F (Observed value)	16.3937
	F (Critical value)	2.11547
	DF1	7
	DF2	88
	p-value	< 0.0001
	alpha	0.05
	Test interpretation:
	H0: The means vectors of the 8 classes are equal.
	Ha: At least one of the means vector is different from another.
	As the computed p-value is lower than the significance level alpha=0.05, one should reject the null hypothesis H0, and accept the alternative hypothesis Ha.
	The risk to reject the null hypothesis H0 while it is true is lower than 0.01%.
	Eigenvalues:
		F1	F2	F3	F4	F5	F6
	Eigenvalue	1.30405	0.285361	0.0818209	0.0204465	0.00633108	0.00186803
	Discrimination (%)	76.7143	16.7872	4.81335	1.20282	0.372444	0.109893
	Cumulative %	76.7143	93.5015	98.3148	99.5177	99.8901	100
	Eigenvectors:
		F1	F2	F3	F4	F5	F6
	Positive	0.00712316	0.000699867	0.00377629	0.0109856	0.00320479	0.00422365
	Larvae	0.000404187	0.00112896	-0.00387095	-0.0015398	0.00223293	-0.000265076
	Pupae	0.00283634	-0.000363608	0.0031852	-0.00154414	-0.00205028	-0.000723057
	Positive pl	-0.00653786	-0.0102577	-0.00339174	-0.00174806	-0.00614672	0.00299649
	Larvae pl	-0.000687515	-0.000248267	0.00140497	-6.22408e-05	0.000901859	-0.000447316
	Pupae pl	-0.000543904	0.0016003	-0.000434551	-9.05818e-05	-0.00117085	0.00075638
	Variables/Factors correlations:
		F1	F2	F3	F4	F5	F6
	Positive	-0.29756	0.0975841	0.16362	0.113738	-0.307967	0.876005
	Larvae	-0.227507	0.0405919	0.034475	0.505876	-0.384193	0.736132
	Pupae	-0.480599	0.0812262	0.257778	0.556582	-0.101642	0.613076
	Positive pl	0.0268534	0.326713	0.0975941	0.376651	-0.155363	0.846764
	Larvae pl	0.206202	0.0015116	0.356273	0.420951	-0.415269	0.693469
	Pupae pl	0.167148	-0.30107	0.202709	0.360857	-0.0769598	0.839158
	Canonical correlations:
	F1	F2	F3	F4	F5	F6
	0.752317	0.471177	0.275014	0.141551	0.0793174	0.0431804
	Canonical discriminant function coefficients:
		F1	F2	F3	F4	F5	F6
	Intercept	-0.0146481	-1.31612	-0.0888351	-0.483995	-0.120201	-2.1435
	Positive	-0.0668211	-0.00656533	0.0354247	-0.103054	-0.0300636	0.0396214
	Larvae	-0.00379161	-0.0105906	-0.0363127	0.0144446	-0.0209468	-0.00248664
	Pupae	-0.0266072	0.00341095	0.0298798	0.0144853	0.0192333	-0.00678288
	Positive pl	0.0613306	0.0962254	-0.0318173	0.0163983	0.0576613	0.0281095
	Larvae pl	0.00644947	0.00232895	0.0131798	0.00058387	-0.00846019	-0.0041962
	Pupae pl	0.00510227	-0.0150122	-0.00407645	0.000849733	0.0109836	0.00709548
	Standardized canonical discriminant function coefficients:
		F1	F2	F3	F4	F5	F6
	Positive	-1.28756	-0.126505	0.682589	-1.98572	-0.579287	0.763452
	Larvae	-0.29979	-0.837363	-2.87113	1.14209	-1.65619	-0.19661
	Pupae	-1.37113	0.175773	1.53977	0.74646	0.991132	-0.349536
	Positive pl	1.29143	2.0262	-0.669971	0.345296	1.21416	0.591896
	Larvae pl	1.0144	0.366307	2.07298	0.0918336	-1.33065	-0.659996
	Pupae pl	0.544698	-1.60264	-0.435186	0.090714	1.17256	0.757484
	Functions at the centroids:
		F1	F2	F3	F4	F5	F6
	R1	0.627454	-0.0500083	-0.0642954	0.223689	0.0544469	-0.0176552
	R2	1.00653	-0.84431	0.261833	0.0893143	-0.0831561	0.00777203
	R3	1.15074	0.139547	-0.363535	-0.0222786	0.100029	0.0383377
	R4	1.15943	0.375083	-0.16618	-0.183478	-0.0963907	-0.0473156
	U1	-0.835453	0.788827	0.0764756	0.0935568	-0.0875054	0.0609978
	U2	-1.0833	0.341531	0.154699	0.0685246	0.0473574	-0.0724539
	U3	-0.128084	-0.0619019	0.458347	-0.198103	0.0837217	0.0248641
	U4	-1.89732	-0.688768	-0.357343	-0.0712251	-0.0185028	0.00545301
	Classification functions:
		R1	R2	R3	R4	U1	U2	U3	U4
	Intercept	-5.61267	-5.25263	-6.36676	-6.44417	-7.24258	-6.36529	-5.43466	-6.48385
	Positive	-0.0443005	-0.0338705	-0.064916	-0.0409282	0.0737268	0.0892333	0.0690498	0.151721
	Larvae	-0.0154568	-0.0194465	-0.0132291	-0.0209242	-0.0230074	-0.0230258	-0.0382563	0.00873302												D²(R4)
	Pupae	-0.0128419	-0.0206582	-0.0381258	-0.0371886	0.0280007	0.0385432	0.0170016	0.0375685												11.7661
	Positive pl	0.241863	0.16888	0.301886	0.302428	0.220272	0.163156	0.173719	0.0264836												26.1164
	Larvae pl	-0.00257148	0.00330075	-0.00346323	0.00166953	-0.00740259	-0.0096074	-0.00125602	-0.0238568												9.79714
	Pupae pl	0.00177259	0.0128563	0.00350568	-0.00369252	-0.0199698	-0.0143252	-0.00376952	-0.00121358												14.0139
																					10.563
																					7.2642
	Prior and posterior classification, membership probabilities, scores and squared distances:																				23.3333
													F2	F3	F4	F5	F6	D²(R1)	D²(R2)	D²(R3)	25.1442
	Observation	Prior	Posterior	Pr(R1)	Pr(R2)	Pr(R3)	Pr(R4)	Pr(U1)	Pr(U2)	Pr(U3)	Pr(U4)	F1	0.733436	-0.737552	-0.769155	-1.49461	0.388424	11.4258	14.5484	12.5017	10.9316	D²(U1)	D²(U2)	D²(U3)	D²(U4)
	Obs1	U1	U1	0.0559711	0.0117462	0.0326828	0.047212	0.363625	0.253178	0.118134	0.117451	-1.00031	-0.40113	0.977095	2.02691	0.469104	0.796262	19.8669	22.5524	25.2238	15.8231	7.6832	8.40726	9.93181	9.9434
	Obs2	U1	U4	0.00813725	0.00212483	0.000558779	0.000357611	0.146432	0.331275	0.0473191	0.463795	-2.59966	0.692227	-0.0539056	-0.503067	-1.77162	0.147064	9.75293	11.9518	10.8572	18.7616	14.0867	12.4539	16.346	11.7809
	Obs3	U1	U1	0.0997929	0.033237	0.0574534	0.0976111	0.30232	0.19486	0.173953	0.0407719	-0.446425	1.2695	-0.334014	-0.160927	0.0745187	0.0871235	12.206	17.162	14.3859	6.94785	7.53615	8.41456	8.64155	11.5431
	Obs4	U1	U1	0.0157131	0.0013185	0.00528329	0.00636319	0.416043	0.366698	0.0612401	0.127341	-1.83708	0.676576	-0.0863543	0.556584	-0.115508	-0.601048	8.41821	11.9448	10.7261	15.5239	5.65338	5.90589	9.48536	8.02123
	Obs5	U1	U2	0.0591311	0.0101399	0.0186489	0.0202337	0.332049	0.34651	0.114352	0.0989343	-1.17556	0.771775	0.511003	-0.538362	0.888332	-1.1943	8.48443	9.80251	7.81369	21.3014	4.96715	4.8819	7.09915	7.38881
	Obs6	U1	R4	0.179336	0.092779	0.250794	0.330094	0.0247084	0.0172509	0.10463	0.00040771	1.43904	0.683645	-0.329394	-0.3635	-0.968808	0.210988	20.1489	24.7852	23.863	8.8846	12.4487	13.1672	9.56209	20.6573
	Obs7	U1	U4	0.00156796	0.000154372	0.000244799	0.000319031	0.195496	0.263481	0.0170852	0.521652	-3.10582	0.0319877	0.892515	2.66926	-1.15546	0.177153	19.8462	22.6312	24.9685	14.7525	10.4973	9.90044	15.372	8.53441
	Obs8	U1	U2	0.0217764	0.00541024	0.00168142	0.00154006	0.283582	0.395439	0.0572712	0.2333	-2.07114	1.37978	1.35376	-0.590956	0.281292	0.669442	10.5892	13.4892	12.0032	11.5416	14.7128	14.0478	17.9122	15.1032
	Obs9	U1	U1	0.0640174	0.0150172	0.0315687	0.0539463	0.339359	0.22224	0.263458	0.0103933	-0.462494	0.00523077	-0.706309	-1.39967	1.34871	1.43519	14.2602	16.9013	15.1319	8.9812	7.25342	8.10002	7.75975	14.2252
	Obs10	U1	U4	0.0509278	0.0135975	0.0329369	0.0233122	0.184582	0.241818	0.18706	0.265766	-1.17946	3.65532	-0.756656	0.923611	1.27952	0.039483	21.6578	28.5735	19.3384	12.4917	11.6849	11.1447	11.6582	10.9558
	Obs11	U1	R4	0.106457	0.00335312	0.339481	0.452968	0.0736287	0.0101888	0.0139067	1.58332e-05	1.76594	-0.0324215	0.187521	-0.728046	0.114466	-1.42381	7.10968	7.70901	7.38154	19.7838	22.3952	26.3507	25.7286	39.2846
	Obs12	U1	R4	0.192801	0.142878	0.168297	0.20905	0.046239	0.0512204	0.182901	0.00661397	0.64752	1.29773	-1.91925	-0.852357	-0.233904	0.932735	15.248	20.5565	15.4922	16.0832	9.96535	9.76072	7.2151	13.8546
	Obs13	U2	U1	0.0364563	0.00256472	0.0322663	0.0317578	0.435743	0.255228	0.0565406	0.149443	-1.29286	0.322033	1.21453	1.80974	-1.22513	0.0200354	16.9903	19.73	21.7221	21.0499	10.2861	11.3559	14.3703	12.4264
	Obs14	U2	U2	0.0184702	0.0046942	0.00173373	0.00213965	0.322703	0.411632	0.0773258	0.161301	-1.99997	1.11768	-0.468565	-0.135425	-0.697801	0.0340728	8.32861	12.1171	9.4548	9.93929	11.2692	10.7824	14.1266	12.6561
	Obs15	U2	U1	0.0744447	0.0111986	0.042392	0.0563768	0.394326	0.256069	0.116506	0.048687	-0.767276	-0.104334	-0.6597	1.08481	1.96412	0.367757	11.2772	14.3659	13.1736	11.0065	4.99437	5.85783	7.43283	9.1779
	Obs16	U2	U2	0.140703	0.0300336	0.0545137	0.0247549	0.179946	0.270543	0.142533	0.156973	-0.863849	0.931873	-0.0672471	-0.581352	1.19155	0.160188	10.1547	14.0485	11.5565	12.393	10.7852	9.96968	11.2514	11.0584
	Obs17	U2	U2	0.049284	0.00703333	0.0244512	0.0246336	0.324844	0.33131	0.15979	0.0786534	-1.12153	-0.63797	-0.447423	-0.968148	0.136491	-1.35567	8.25766	8.73517	8.92491	10.27	6.38317	6.34375	7.80214	9.21976
	Obs18	U2	U3	0.175834	0.138488	0.125954	0.122458	0.0615205	0.0997111	0.217731	0.0583028	0.0039214	0.927701	-0.115369	-0.850604	-1.36287	0.373761	11.953	15.1817	13.5371	12.103	10.358	9.39219	7.83022	10.4654
	Obs19	U2	U1	0.0338404	0.00673479	0.015327	0.02585	0.402391	0.293086	0.123553	0.0992178	-1.24858	-1.07237	0.476679	1.32448	-1.13614	0.638765	14.8877	15.6717	19.2739	15.7223	7.00146	7.63538	9.36297	9.80168
	Obs20	U2	U4	0.0235441	0.0159088	0.00262682	0.00203564	0.108012	0.222654	0.079137	0.546082	-1.88865	1.73678	1.28649	-0.0262566	-0.54175	-0.373551	14.6951	19.0489	17.5965	13.2099	11.8409	10.3942	12.4631	8.59989
	Obs21	U2	U1	0.0135238	0.00153349	0.00316992	0.00675576	0.488792	0.365177	0.093201	0.0278473	-1.60288	0.700951	2.52579	1.26132	1.72924	-0.159359	17.5655	19.8675	21.2333	7.24293	7.52008	8.10319	10.8344	13.2505
	Obs22	U2	U2	0.063046	0.0199433	0.0100741	0.0110419	0.241499	0.336491	0.302018	0.0158865	-0.866688	-0.325578	-0.000875841	-0.445329	0.840068	0.120598	7.69089	9.32643	9.49266	12.7403	14.8795	14.2161	14.4323	20.3223
	Obs23	U2	U2	0.0867581	0.0382963	0.035242	0.0281887	0.15219	0.248361	0.235318	0.175646	-0.911424	-0.796127	0.0313283	-0.798584	-0.0955816	-1.62878	9.52699	9.77298	11.1403	17.0356	6.56688	5.58737	5.69526	6.2802
	Obs24	U2	U3	0.130603	0.115488	0.0582957	0.0623274	0.0810625	0.163562	0.265945	0.122716	-0.439789	-0.1845	-0.884831	-0.879352	-1.14602	0.666911	11.1168	13.0388	12.4865	8.27802	10.4809	9.07692	8.10473	9.65156
	Obs25	U3	U4	0.0554879	0.0212249	0.0279759	0.0293137	0.199247	0.21701	0.130925	0.318816	-1.14458	-0.354013	1.80223	0.36618	-0.0608824	1.1323	9.49077	8.17783	10.4784	8.00695	8.56005	8.38925	9.3999	7.61991
	Obs26	U3	R2	0.185772	0.358163	0.113374	0.125826	0.0189618	0.0159754	0.181119	0.000809125	1.25955	0.802016	2.05192	-0.103676	0.523346	0.119186	10.7593	12.4622	13.0213	12.3158	14.055	14.3977	9.5415	20.3634
	Obs27	U3	U3	0.0797084	0.0340187	0.0257228	0.0407113	0.226706	0.219455	0.362803	0.0108748	-0.397412	-0.00682637	1.84394	-0.755097	0.109493	-0.0118318	13.2365	14.3343	16.5535	11.8962	8.66872	8.73374	7.72832	14.7431
	Obs28	U3	U2	0.0245897	0.0142024	0.00468241	0.00709528	0.193996	0.340024	0.298706	0.116704	-1.48756	0.513195	-1.04623	0.266161	0.27135	-0.230206	10.716	14.9775	12.7871	20.0437	9.10545	7.98309	8.24221	10.1219
	Obs29	U3	U2	0.0319703	0.00379642	0.0113504	0.00918753	0.276618	0.327185	0.0622907	0.277602	-1.64888	0.113965	-0.584483	-0.675507	0.445727	-1.23075	7.06519	8.82897	7.25308	34.3422	6.40037	6.06459	9.38202	6.39326
	Obs30	U3	R1	0.193444	0.0800861	0.176099	0.176995	0.0860495	0.0953723	0.169786	0.022167	0.208446	0.546605	1.68886	-1.28944	-0.0951173	0.111271	11.9714	13.3266	14.0144	17.2291	8.68533	8.4796	7.32609	11.398
	Obs31	U3	U3	0.0449373	0.0228207	0.0161799	0.0305951	0.22684	0.251175	0.374043	0.0334095	-0.805896	-1.86014	-1.27824	1.70593	-1.23966	1.17174	15.323	13.3346	15.3504	21.8893	8.73348	8.52967	7.73322	12.5643
	Obs32	U3	R2	0.191604	0.517841	0.188998	0.0813831	0.00190353	0.00182352	0.0151102	0.00133731	1.6893	0.97058	0.810478	-0.40719	1.21146	0.917225	9.34749	10.7524	8.50958	12.8647	24.5465	24.6324	20.4032	25.2526
	Obs33	U3	R4	0.176751	0.0875561	0.268727	0.301713	0.0301854	0.0152502	0.119547	0.000270385	1.50557	-0.337094	1.52125	0.040427	0.563872	-0.13139	7.36355	6.47182	8.18707	10.7312	12.8823	14.2478	10.1295	22.3128
	Obs34	U3	R2	0.19421	0.303324	0.128661	0.140785	0.0188442	0.0204245	0.192609	0.00114254	1.17724	-0.269154	-0.730273	0.674826	0.376564	-0.775838	9.15667	11.8533	11.576	15.6099	12.029	11.868	7.3801	17.6349
	Obs35	U3	U4	0.0704697	0.0182997	0.0210206	0.0145212	0.171585	0.290627	0.101758	0.311719	-1.27626	-0.677458	0.305551	-1.3205	0.0445299	-1.44024	10.6452	10.9235	12.2719	18.5285	7.37688	6.32295	8.42184	6.18284
	Obs36	U3	U3	0.0935316	0.0813801	0.0414687	0.0500393	0.0919197	0.189022	0.316438	0.136201	-0.616526	-0.713388	-0.927457	-0.911862	-1.29917	0.419623	17.191	19.1336	19.9641	22.5774	10.68	9.23808	8.20755	9.89355
	Obs37	U4	U4	0.00516916	0.001957	0.00129196	0.0012416	0.064023	0.118615	0.0285659	0.779136	-2.29386	-0.687863	-0.389301	2.47133	0.261511	0.277334	26.8995	30.793	32.7867	17.8161	12.158	10.9247	13.772	7.16007
	Obs38	U4	U4	0.000958303	0.000136785	5.04814e-05	2.31928e-05	0.0390345	0.116256	0.00436122	0.83918	-3.50127	-0.498245	-1.13136	-0.145974	0.138193	0.3475	13.6672	16.6047	16.3732	22.7488	19.4855	17.3028	23.8689	13.3495
	Obs39	U4	U4	0.00936105	0.00215507	0.00241947	0.0015771	0.0840585	0.162795	0.0320796	0.705555	-2.18177	-0.355354	-0.351524	0.226513	-0.278988	-0.288675	17.3309	20.5882	21.5479	13.2297	9.27728	7.95532	11.2039	5.02234
	Obs40	U4	U4	0.0021251	0.000416931	0.000258024	0.000217532	0.071216	0.169688	0.0160679	0.740011	-2.95188	-0.460508	-0.588997	0.425414	0.124687	-0.546863	9.52419	11.8587	12.2265	13.3219	10.3071	8.57061	13.2849	5.6252
	Obs41	U4	U4	0.0436216	0.0135761	0.0112953	0.00820942	0.142914	0.266951	0.0907424	0.422691	-1.51633	-0.521314	0.227662	-1.1543	0.278254	-1.40753	9.56863	10.148	11.0012	9.09713	7.15081	5.90116	8.05924	4.98201
	Obs42	U4	U3	0.112267	0.0840314	0.0548496	0.0627761	0.0963904	0.181643	0.308123	0.0999193	-0.47785	0.0913307	-1.0448	-1.26862	-0.239958	0.775777	13.947	17.0431	15.5097	7.77677	9.87357	8.6063	7.54939	9.80166
	Obs43	U4	U4	0.0172801	0.00367486	0.00791043	0.00752405	0.184466	0.231678	0.0742284	0.473239	-1.79402	0.43673	0.557617	1.21075	-2.02819	0.164336	15.4997	18.226	19.2332	11.6488	9.21115	8.75539	11.0318	7.32688
	Obs44	U4	U1	0.0270312	0.00691602	0.00417968	0.0059453	0.369327	0.351811	0.0802806	0.154509	-1.69037	-1.73065	-0.0508841	-0.600067	2.13461	1.63688	18.3909	18.349	20.7242	8.12336	10.2703	10.3675	13.3226	12.0132
	Obs45	U4	U4	0.0429448	0.0438526	0.0133729	0.00529431	0.0381273	0.12451	0.181181	0.550717	-1.28673	-1.81059	-0.54429	0.234422	1.10539	0.722381	13.232	13.4547	16.0206	8.14961	18.6288	16.2619	15.5117	13.2883
	Obs46	U4	U4	0.0396989	0.0355156	0.00984571	0.00401189	0.0348123	0.112146	0.092285	0.671685	-1.39512	-1.06818	-0.141493	0.135219	-0.389801	-0.771132	17.8237	19.6773	22.3125	11.3465	13.4947	11.155	11.5449	7.57505
	Obs47	U4	U4	0.00221746	0.000877751	0.000235035	0.000188968	0.0340916	0.115622	0.0172674	0.8295	-2.81483	-0.947178	0.0967027	-1.47754	-0.0285685	-1.2642	11.6684	11.7706	13.4408	8.44428	12.3584	9.91582	13.7188	5.97483
	Obs48	U4	U3	0.0702949	0.0667915	0.0289765	0.0322028	0.0803188	0.189258	0.276984	0.255173	-0.86376	0.479013	-1.8347	-1.02224	-1.10786	0.885206	13.2802	16.5625	13.3529	9.04901	11.4017	9.68753	8.92583	9.08987
	Obs49	R1	U1	0.0836707	0.016212	0.0806828	0.0819445	0.278425	0.187425	0.0973491	0.174291	-0.782749	0.0325776	-0.603575	-0.886869	-0.835699	1.84664	10.2048	10.5913	9.12169	10.9298	10.8757	11.6672	12.9774	11.8125
	Obs50	R1	R4	0.16452	0.135607	0.282754	0.286248	0.028036	0.0143829	0.0859713	0.00248075	1.12441	0.115678	0.721796	0.20297	0.354722	0.278356	5.95399	7.43236	7.78749	13.8285	13.7439	15.0788	11.5028	18.5937
	Obs51	R1	U3	0.140088	0.0668925	0.0560094	0.0563105	0.174821	0.194966	0.274129	0.0367839	-0.358194	0.0510967	1.64137	-1.34335	-0.00225587	0.921679	11.09	11.193	12.5236	9.5816	5.51101	5.29288	4.61133	8.62841
	Obs52	R1	U3	0.0845156	0.0802749	0.0412714	0.0639137	0.12056	0.129722	0.46069	0.0190531	-0.191362	-0.590269	-0.1	-1.16324	-0.643937	0.195219	7.51015	7.606	8.32783	5.1921	10.3796	10.2331	7.69846	14.0695
	Obs53	R1	U3	0.140366	0.133797	0.0932617	0.103301	0.0867946	0.108054	0.264866	0.0695604	-0.148096	-0.257966	-0.208272	-0.265289	0.486987	-1.83174	8.02594	8.56567	8.09992	9.2995	8.47156	8.03339	6.24021	8.91426
	Obs54	R1	R1	0.225131	0.171884	0.216955	0.211632	0.0245116	0.0298677	0.115791	0.00422713	0.920679	0.925008	-1.46847	1.73163	-0.485298	-0.647975	10.2673	14.2979	10.8788	21.9524	12.461	12.0658	9.35573	15.9763
	Obs55	R1	R1	0.259297	0.0345587	0.190996	0.151163	0.190045	0.106479	0.0534491	0.0140118	0.154644	0.240485	0.0475834	1.73337	-0.216456	0.541728	7.84884	8.72849	7.96742	17.0949	10.8887	12.0474	13.4258	16.1035
	Obs56	R1	R1	0.278086	0.179129	0.262077	0.206481	0.0183744	0.00975693	0.0456952	0.000400425	1.59059	-1.37293	-0.29692	0.416367	0.898532	0.590462	7.68944	6.32071	7.65117	5.64507	13.2828	14.5487	11.4607	20.9352
	Obs57	R1	R2	0.205814	0.408029	0.20979	0.104291	0.00445648	0.00592131	0.0597082	0.00199035	1.4065	-0.349565	1.69631	1.18828	0.626111	-0.483703	9.7433	8.75054	10.846	7.84658	15.3547	14.7863	10.1644	16.9668
	Obs58	R1	R2	0.229946	0.377748	0.132485	0.127055	0.0103202	0.0105809	0.111541	0.000324121	1.58689	0.953608	-0.306207	2.43424	1.32239	-0.573817	12.9261	15.8498	12.9083	10.404	15.9508	15.9009	11.1902	22.8723
	Obs59	R1	R3	0.322551	0.0747717	0.32544	0.205422	0.0253561	0.0134113	0.0328079	0.00024069	1.57505	-0.826838	-0.060464	-0.341599	0.256122	-1.93391	8.79519	8.46033	9.45039	11.2085	18.0126	19.2865	17.4973	27.3271
	Obs60	R1	R2	0.216712	0.256209	0.156174	0.146256	0.0229588	0.0384199	0.151784	0.0114857	0.651089	0.0688871	-0.127415	0.374258	-0.413523	0.155178	4.47565	5.65204	5.12753	8.19486	13.2849	12.2552	9.50741	14.6701
	Obs61	R2	R1	0.235198	0.130613	0.169778	0.164385	0.081384	0.0645738	0.143771	0.010297	0.462791	-0.181634	0.632767	-0.118383	-1.66748	1.11201	10.3313	9.0948	9.92726	28.478	6.59816	7.0609	5.46007	10.7328
	Obs62	R2	R2	0.15946	0.295905	0.195158	0.267118	0.0100631	0.00515497	0.0668293	0.000311225	1.77245	-2.23776	-0.615984	-0.242618	2.27956	1.82723	18.3598	17.1122	19.453	6.33951	15.8571	17.195	12.0706	22.8094
	Obs63	R2	R2	0.165585	0.308984	0.0958606	0.0274728	0.014975	0.0431664	0.186673	0.157283	-0.106161	-1.54244	0.76807	0.219372	2.32597	1.12536	13.7556	12.6738	15.4272	12.3059	23.166	21.0487	18.1201	18.4627
	Obs64	R2	R2	0.184956	0.317667	0.0801849	0.03483	0.0215563	0.0517676	0.276953	0.032085	0.168996	0.358901	-1.32503	-0.162482	0.155501	-0.255024	6.24846	8.31552	5.27301	12.7512	18.0545	16.3023	12.9481	17.2591
	Obs65	R2	R3	0.203629	0.0724407	0.331631	0.275335	0.0346327	0.0224049	0.0566699	0.0032563	0.969824	0.0108358	-0.163342	-0.231805	0.499154	-1.83328	8.06827	8.90639	7.92851	13.1558	9.79145	10.6625	8.80657	14.5199
	Obs66	R2	R4	0.219971	0.144667	0.235893	0.245756	0.0241897	0.025313	0.101869	0.00234087	1.06808	-0.894139	1.70029	-0.567738	0.260313	0.681581	10.3944	7.78131	10.5783	6.3119	12.4834	12.3926	9.60789	17.1542
	Obs67	R2	R2	0.131292	0.484912	0.119759	0.130665	0.00429098	0.00459515	0.124176	0.000310047	1.74617	-1.40379	0.807769	0.88179	-1.10754	0.790405	9.84549	7.24608	10.8365	15.7619	17.2362	17.0992	10.5058	22.4913
	Obs68	R2	R2	0.160091	0.587248	0.0975393	0.080983	0.00478983	0.00512541	0.063154	0.00106937	1.43807	-0.786349	0.0898104	0.83604	-1.19129	-0.445793	7.84662	6.57592	8.09311	13.1829	16.864	16.7286	11.7058	19.8628
	Obs69	R2	R2	0.204175	0.385419	0.180501	0.171547	0.00643434	0.00549297	0.0457429	0.000686952	1.63327	-3.50948	1.88882	-0.0371546	-2.28236	-0.0852905	26.4443	19.137	28.4515	8.49235	14.7613	15.0776	10.8385	19.2356
	Obs70	R2	R2	0.024249	0.936398	0.00888857	0.00877183	0.000139158	0.00039074	0.020754	0.000408606	1.61211	1.23388	-0.473139	0.581454	0.232623	-0.855636	7.17058	10.1449	6.55272	12.6564	36.7654	34.7005	26.7556	34.6111
	Obs71	R2	R4	0.211855	0.0478812	0.288539	0.320998	0.0513361	0.0243283	0.0544066	0.000655416	1.20558	-1.24862	-0.040623	-0.460961	-0.0888097	-2.12348	10.7906	10.0678	12.1808	8.0397	10.0056	11.4991	9.88941	18.7274
	Obs72	R2	R2	0.186297	0.267401	0.0929658	0.0873302	0.032356	0.0735873	0.206394	0.0536685	0.107136	2.08466	2.01726	-0.981577	-0.248782	-0.0352751	14.5951	17.1102	14.8913	9.88008	14.2917	12.6483	10.5857	13.2796
	Obs73	R3	U3	0.0957494	0.027226	0.0825695	0.240737	0.206795	0.0812302	0.265153	0.000539765	0.667613	1.46759	0.433569	0.863564	-2.22625	0.0773348	15.8341	16.9591	14.5747	8.90638	13.0551	14.924	12.558	24.9518
	Obs74	R3	R4	0.133592	0.0761184	0.250762	0.509754	0.00991406	0.00207455	0.0177725	1.17085e-05	2.4994	0.595368	0.359572	-1.0643	-0.950461	0.494745	8.17942	8.66569	7.31918	11.1525	21.0358	24.1642	19.8684	34.5185
	Obs75	R3	R4	0.144135	0.113026	0.221599	0.366688	0.03124	0.0151253	0.107486	0.000701767	1.32964	-2.56881	-0.532969	-0.404181	0.976275	0.946153	14.6294	10.89	13.89	8.87889	11.2375	12.6882	8.7662	18.8292
	Obs76	R3	R2	0.102363	0.663942	0.148147	0.058104	0.000405277	0.000777078	0.0255136	0.000748399	1.94409	-1.24719	-1.82159	0.800211	-0.757741	-0.554367	13.7339	12.3828	11.9858	6.95202	25.6928	24.3908	17.408	24.466
	Obs77	R3	R3	0.148626	0.292062	0.356198	0.195763	0.000578485	0.000446096	0.00621787	0.000107829	2.57003	-0.434281	-0.389743	-0.190593	0.497002	-1.71774	7.69751	8.44002	8.23246	8.91981	24.8314	25.3512	20.0819	28.1912
	Obs78	R3	R1	0.23384	0.161319	0.17896	0.157153	0.041761	0.059867	0.150944	0.0161564	0.462356	1.41239	0.28397	0.266452	1.40763	0.394773	10.992	15.585	12.6404	6.47572	11.1429	10.4225	8.57297	13.0422
	Obs79	R3	U1	0.0546041	0.00549377	0.0239488	0.0237578	0.404452	0.322229	0.134662	0.0308529	-0.975737	-0.229487	1.2467	0.480371	-0.0526038	0.945159	6.96687	6.56176	8.07249	8.94241	6.98718	7.44172	9.18671	12.1338
	Obs80	R3	R2	0.214053	0.262113	0.123152	0.125187	0.0391928	0.0338168	0.199792	0.00269351	0.857021	0.17853	-1.15695	-0.465071	1.52544	1.28401	9.74164	11.8409	8.7803	10.5437	10.3623	10.6574	7.10476	15.7176
	Obs81	R3	R3	0.208731	0.0730694	0.337552	0.194772	0.0453741	0.0340952	0.0990275	0.00737953	0.691562	0.0632066	-2.20618	0.247138	-0.0316711	0.498283	9.35656	11.3776	7.86357	12.4891	12.7939	13.3654	11.2329	16.4263
	Obs82	R3	R3	0.199846	0.0727517	0.421595	0.250295	0.0173899	0.00989143	0.0256494	0.00258218	1.19581	0.923567	-2.42646	0.49661	0.702686	0.019172	12.68	16.0081	10.1526	9.28692	14.2399	15.3683	13.4626	18.0544
	Obs83	R3	R3	0.142557	0.0269958	0.504437	0.30597	0.00797039	0.0030155	0.00886535	0.000188833	1.85112	-0.570971	-0.169615	-0.31597	0.358827	-1.89219	8.34698	8.47362	8.7705	9.52434	18.448	20.3919	18.2351	25.9332
	Obs84	R3	R1	0.224049	0.210303	0.181291	0.171728	0.0259633	0.0380967	0.139854	0.0087146	0.715992	1.39551	-1.00437	0.605801	0.150222	-0.200641	7.32359	11.3301	6.93304	7.05687	12.6573	11.8905	9.28951	14.8407
	Obs85	R4	R3	0.204708	0.0276136	0.248853	0.246502	0.140892	0.0630949	0.0650075	0.00332904	0.574599	-0.724644	-0.974536	0.0502341	-0.603276	1.48794	9.19433	8.56418	8.1182	11.0698	8.07078	9.67748	9.61776	15.5614
	Obs86	R4	R3	0.182219	0.249705	0.312083	0.209028	0.00612876	0.00398909	0.0358436	0.00100348	1.63853	-0.10474	0.136069	0.17258	1.03985	0.68737	6.19988	6.572	5.85176	7.18406	15.9788	16.8376	12.4464	19.5978
	Obs87	R4	R3	0.224966	0.186773	0.267739	0.195983	0.0165253	0.0132112	0.093764	0.00103867	1.35352	1.53288	-1.22856	1.23852	0.0252051	-0.433423	10.0163	13.8197	8.80104	12.8883	11.422	11.8696	7.95022	16.9559
	Obs88	R4	R3	0.198736	0.0296743	0.364891	0.339989	0.0344434	0.0112636	0.0207598	0.000243352	1.51782	1.17319	0.565271	1.59572	0.670331	-1.13933	9.5716	12.6064	10.6781		13.5216	15.7571	14.5342	23.4267
	Obs89	R4	R1	0.272791	0.0598177	0.156879	0.16778	0.133404	0.0870074	0.12041	0.00191202	0.642763	-1.31583	-0.123532	-0.296892	-0.196006	-2.07038	10.7108	10.0315	12.2778		11.0022	11.857	11.2072	19.4927
	Obs90	R4	R2	0.186007	0.261242	0.0849708	0.0764528	0.0354403	0.0826814	0.200255	0.0729512	-0.00402011	1.55889	0.0345285	-1.66346	0.171439	0.749498	11.0478	14.2142	10.3102		14.0267	12.3324	10.5632	12.5828
	Obs91	R4	R4	0.100364	0.0206071	0.145129	0.242078	0.206377	0.0939398	0.186853	0.00465205	0.270977	-0.388621	-0.0406605	0.00301252	-1.12248	1.40062	10.9231	9.47606	9.49731		9.60603	11.1801	9.8048	17.1908
	Obs92	R4	R2	0.136655	0.281739	0.278761	0.27502	0.00239228	0.00112228	0.0242423	6.79434e-05	2.41733	-0.0864948	-0.400028	-0.844706	-0.680042	0.744398	9.22102	8.53001	7.23962		19.0135	20.5273	14.3818	26.1362
	Obs93	R4	R4	0.120071	0.169626	0.323368	0.354306	0.00319724	0.00156517	0.0277682	9.8007e-05	2.26649	1.59441	0.89016	-2.02582	0.0375257	0.822248	13.5649	15.7017	12.6134		16.4726	17.9012	12.1494	23.4426
	Obs94	R4	R4	0.095661	0.032865	0.153938	0.333077	0.115754	0.0479085	0.21976	0.00103636	0.785279	1.18256	0.240335	-0.552726	-0.52926	-0.472588	10.2963	11.2353	8.27593		13.1836	14.9479	11.9015	22.6151
	Obs95	R4	R4	0.106211	0.0664141	0.291668	0.503485	0.00575136	0.00190397	0.0245494	1.70954e-05	2.46454	-1.31612	-0.0888351	-0.483995	-0.120201	-2.1435	11.2253	10.5053	12.7335		16.1283	18.3393	13.2258	27.7651
	Obs96	R4	R2	0.177949	0.255069	0.0837141	0.0774782	0.0348687	0.0838375	0.21262	0.0744641	-0.0146481										14.4852	12.7306	10.8693	12.9677
	Centroids:
		F1	F2	F3	F4	F5	F6
	R1	0.627454	-0.0500083	-0.0642954	0.223689	0.0544469	-0.0176552
	R2	1.00653	-0.84431	0.261833	0.0893143	-0.0831561	0.00777203
	R3	1.15074	0.139547	-0.363535	-0.0222786	0.100029	0.0383377
	R4	1.15943	0.375083	-0.16618	-0.183478	-0.0963907	-0.0473156
	U1	-0.835453	0.788827	0.0764756	0.0935568	-0.0875054	0.0609978
	U2	-1.0833	0.341531	0.154699	0.0685246	0.0473574	-0.0724539
	U3	-0.128084	-0.0619019	0.458347	-0.198103	0.0837217	0.0248641
	U4	-1.89732	-0.688768	-0.357343	-0.0712251	-0.0185028	0.00545301
	Confusion matrix for the estimation sample:
	from \ to	R1	R2	R3	R4	U1	U2	U3	U4	Total	% correct
	R1	3	3	1	1	1	0	3	0	12	0.25
	R2	1	8	1	2	0	0	0	0	12	0.666667
	R3	2	2	4	2	1	0	1	0	12	0.333333
	R4	1	3	4	4	0	0	0	0	12	0.333333
	U1	0	0	0	3	4	2	0	3	12	0.333333
	U2	0	0	0	0	4	5	2	1	12	0.416667
	U3	1	3	0	1	0	2	3	2	12	0.25
	U4	0	0	0	0	1	0	2	9	12	0.75
	Total	8	19	10	13	11	9	11	15	96	0.416667
	Cross-validation: Prior and posterior classification, membership probabilities, scores and squared distances:
	Observation	Prior	Posterior	R1	R2	R3	R4	U1	U2	U3	U4
	Obs1	U1	U1	0.0623671	0.0133455	0.0372019	0.0540313	0.286224	0.280164	0.13076	0.135906
	Obs2	U1	U4	0.00603701	0.00166539	0.000312341	0.000179356	0.0449341	0.331583	0.0403428	0.574946
	Obs3	U1	U1	0.110392	0.0378925	0.0646647	0.110543	0.233805	0.208209	0.190043	0.044451
	Obs4	U1	U2	0.0163029	0.00134994	0.00549332	0.00661109	0.380731	0.387933	0.0641016	0.137477
	Obs5	U1	U2	0.0612838	0.0106958	0.0194928	0.0211022	0.313532	0.353709	0.117548	0.102637
	Obs6	U1	R4	0.176538	0.097327	0.263529	0.347811	0.00767066	0.0125107	0.0943797	0.0002336
	Obs7	U1	U4	0.00114431	0.000104992	0.000159161	0.000210033	0.101425	0.269715	0.0147921	0.612449
	Obs8	U1	U2	0.0213872	0.00557971	0.00125705	0.00110036	0.102902	0.480049	0.0580025	0.329722
	Obs9	U1	U3	0.0703912	0.0168875	0.0352006	0.0606558	0.272982	0.240355	0.292735	0.0107927
	Obs10	U1	U4	0.0534679	0.0148854	0.0361754	0.0244823	0.0861033	0.255757	0.204732	0.324398
	Obs11	U1	R4	0.074916	0.00147134	0.385114	0.527861	0.00344833	0.00256779	0.00462116	7.62974e-07
	Obs12	U1	R4	0.197003	0.152311	0.176459	0.219035	0.0225917	0.0458658	0.180869	0.00586566
	Obs13	U2	U1	0.0399316	0.00249949	0.0387911	0.0379544	0.512796	0.134992	0.0583767	0.174659
	Obs14	U2	U1	0.0208591	0.00535937	0.00173041	0.00217289	0.406783	0.26481	0.0903759	0.207909
	Obs15	U2	U1	0.0783763	0.011907	0.0452398	0.0600953	0.408887	0.224362	0.120801	0.0503315
	Obs16	U2	U1	0.167456	0.035859	0.0661522	0.0286169	0.1961	0.166242	0.158696	0.180877
	Obs17	U2	U1	0.0529748	0.00756065	0.0267911	0.0269558	0.346323	0.28495	0.170625	0.0838194
	Obs18	U2	U3	0.185725	0.152096	0.137157	0.133058	0.057149	0.055737	0.221862	0.0572164
	Obs19	U2	U1	0.0365135	0.00728772	0.0169333	0.0290002	0.442677	0.225571	0.133622	0.108396
	Obs20	U2	U4	0.0237212	0.0174399	0.00243107	0.00182745	0.107915	0.122857	0.0804989	0.643309
	Obs21	U2	U1	0.0142584	0.00155039	0.00330515	0.00735288	0.562119	0.279366	0.102605	0.0294423
	Obs22	U2	U3	0.0801408	0.0263297	0.0117073	0.0128956	0.298796	0.144549	0.410438	0.0151434
	Obs23	U2	U3	0.0905115	0.0404925	0.0372139	0.0297538	0.155512	0.221627	0.24285	0.182039
	Obs24	U2	U3	0.141944	0.131684	0.0647404	0.069208	0.0791838	0.100577	0.283398	0.129264
	Obs25	U3	U4	0.0536534	0.020051	0.0272508	0.0285253	0.208925	0.226931	0.0758788	0.358785
	Obs26	U3	R2	0.197336	0.403146	0.122518	0.136235	0.0176472	0.0145033	0.107965	0.000649936
	Obs27	U3	U3	0.0862813	0.0364225	0.0274305	0.044286	0.258626	0.248819	0.286382	0.0117524
	Obs28	U3	U2	0.0241695	0.0140064	0.00431676	0.00672296	0.2155	0.383011	0.216971	0.135302
	Obs29	U3	U2	0.0294429	0.00314143	0.0103058	0.00819372	0.283354	0.335159	0.0340513	0.296352
	Obs30	U3	R1	0.202394	0.0835604	0.187542	0.188259	0.0889921	0.0984587	0.127505	0.0232891
	Obs31	U3	U3	0.0472587	0.0239164	0.0168145	0.0328269	0.259087	0.28635	0.295728	0.0380181
	Obs32	U3	R2	0.163578	0.582753	0.184022	0.0669348	0.000608794	0.00055857	0.000985559	0.000559735
	Obs33	U3	R4	0.181741	0.0895765	0.293664	0.330354	0.0281225	0.013294	0.0630641	0.000184105
	Obs34	U3	R2	0.203871	0.325529	0.136888	0.149805	0.0183674	0.0198435	0.144657	0.00103885
	Obs35	U3	U4	0.0695788	0.0174685	0.0204182	0.0137927	0.176588	0.301741	0.0650359	0.335377
	Obs36	U3	U3	0.101105	0.0900677	0.0448664	0.0544785	0.100661	0.212193	0.235274	0.161354
	Obs37	U4	U4	0.00635922	0.00243187	0.00162663	0.00158369	0.0798462	0.145889	0.0351175	0.727146
	Obs38	U4	U4	0.00137728	0.000168182	5.7815e-05	2.42581e-05	0.0738321	0.227743	0.00631355	0.690483
	Obs39	U4	U4	0.0102221	0.00236316	0.00269179	0.00175756	0.0903145	0.173334	0.0344362	0.684881
	Obs40	U4	U4	0.00231972	0.000447603	0.000279804	0.000237634	0.0797918	0.188766	0.0176366	0.710521
	Obs41	U4	U4	0.0459316	0.0144966	0.0120658	0.00880419	0.148585	0.275487	0.0948055	0.399824
	Obs42	U4	U3	0.121523	0.0926388	0.0609046	0.0699874	0.0971361	0.180547	0.326224	0.0510397
	Obs43	U4	U4	0.0202845	0.00428217	0.00960256	0.00919397	0.215541	0.265276	0.085977	0.389843
	Obs44	U4	U1	0.0298076	0.00747836	0.00456904	0.00681857	0.423719	0.379715	0.0853504	0.0625412
	Obs45	U4	U4	0.0708438	0.0802467	0.0232395	0.00863242	0.0499972	0.170646	0.296258	0.300136
	Obs46	U4	U4	0.0516183	0.0474208	0.0130614	0.00525052	0.0415532	0.135188	0.116435	0.589473
	Obs47	U4	U4	0.00249584	0.000999868	0.000260162	0.000210362	0.0390241	0.132824	0.019632	0.804554
	Obs48	U4	U3	0.0815449	0.0796457	0.0346383	0.0388124	0.0864988	0.202953	0.316327	0.15958
	Obs49	R1	U1	0.0268438	0.0118847	0.0697456	0.0718267	0.30826	0.203342	0.0888243	0.219273
	Obs50	R1	R4	0.0928228	0.144686	0.310512	0.316737	0.0290605	0.0143215	0.0893074	0.00255342
	Obs51	R1	U3	0.119367	0.0678394	0.0562638	0.0567431	0.180151	0.200664	0.280415	0.038557
	Obs52	R1	U3	0.0384143	0.0772308	0.0368078	0.0597116	0.128796	0.140322	0.497674	0.0210432
	Obs53	R1	U3	0.102409	0.137921	0.0942137	0.105158	0.0916435	0.114914	0.277556	0.0761836
	Obs54	R1	R3	0.164317	0.18602	0.234244	0.229358	0.0257726	0.0319195	0.123763	0.00460557
	Obs55	R1	U1	0.155613	0.0342557	0.212755	0.166959	0.231612	0.126594	0.0553177	0.0168931
	Obs56	R1	R3	0.211103	0.196719	0.288611	0.226546	0.0192874	0.00997043	0.0473806	0.000383469
	Obs57	R1	R2	0.152554	0.443368	0.222369	0.108403	0.0042268	0.00576771	0.061241	0.00206988
	Obs58	R1	R2	0.142716	0.436856	0.141936	0.136789	0.0101436	0.0105441	0.12073	0.000285172
	Obs59	R1	R3	0.161206	0.0842625	0.421758	0.256299	0.0285891	0.0141827	0.0335122	0.000191025
	Obs60	R1	R2	0.146645	0.284567	0.167427	0.157236	0.0240244	0.0417015	0.165242	0.013157
	Obs61	R2	R1	0.238594	0.114164	0.172794	0.167497	0.0830547	0.0663507	0.14672	0.0108262
	Obs62	R2	R4	0.176436	0.200451	0.221774	0.311021	0.0113554	0.00551872	0.0731366	0.000307537
	Obs63	R2	U4	0.177688	0.0796873	0.0978081	0.0228296	0.0171098	0.057562	0.227309	0.320006
	Obs64	R2	U3	0.217052	0.152924	0.0885008	0.0356025	0.0272648	0.0700964	0.360311	0.0482493
	Obs65	R2	R3	0.206673	0.046145	0.342167	0.284585	0.0367301	0.0235006	0.0567553	0.0034444
	Obs66	R2	R4	0.230851	0.0903976	0.251263	0.264156	0.0265114	0.0276023	0.106711	0.00250864
	Obs67	R2	R2	0.150507	0.400745	0.13869	0.153287	0.00485421	0.0051674	0.14642	0.000328845
	Obs68	R2	R2	0.187171	0.519516	0.113263	0.0941672	0.00553569	0.00589086	0.073208	0.00124827
	Obs69	R2	R2	0.221714	0.330621	0.197102	0.188125	0.00702975	0.00592968	0.048739	0.000738343
	Obs70	R2	R2	0.058154	0.848827	0.0174907	0.0180595	0.000166666	0.000606728	0.055699	0.000996564
	Obs71	R2	R4	0.212452	0.0233764	0.296529	0.33357	0.0551961	0.0253695	0.0528837	0.0006238
	Obs72	R2	U3	0.20577	0.160353	0.0999199	0.0947772	0.0387028	0.0909004	0.238983	0.0705938
	Obs73	R3	U3	0.0829573	0.0212665	0.0211577	0.230136	0.254268	0.0947202	0.295027	0.000466296
	Obs74	R3	R4	0.145641	0.0824812	0.0936207	0.649473	0.0102517	0.00178264	0.0167436	6.10323e-06
	Obs75	R3	R4	0.150919	0.119845	0.17091	0.391337	0.034003	0.0163672	0.115858	0.000760601
	Obs76	R3	R2	0.0931899	0.7867	0.0483794	0.0480767	0.000224601	0.000511874	0.0222119	0.000705312
	Obs77	R3	R2	0.175282	0.386874	0.197753	0.233489	0.000448899	0.000352687	0.00570053	9.98073e-05
	Obs78	R3	R1	0.246952	0.171939	0.123589	0.162251	0.0456692	0.0669554	0.163813	0.0188309
	Obs79	R3	U1	0.0436092	0.00366076	0.0070623	0.0172209	0.426489	0.342661	0.125617	0.0336799
	Obs80	R3	R2	0.220597	0.276198	0.08374	0.125884	0.0417659	0.0363566	0.212498	0.00296058
	Obs81	R3	R3	0.237076	0.0808471	0.24427	0.218285	0.0541763	0.0410046	0.11494	0.00940194
	Obs82	R3	R3	0.228508	0.0816189	0.340663	0.286626	0.0200205	0.0113189	0.0280754	0.00316927
	Obs83	R3	R4	0.17794	0.0304772	0.369175	0.399876	0.00949087	0.00339776	0.00943445	0.000208875
	Obs84	R3	R1	0.238434	0.22883	0.119081	0.179028	0.0281869	0.042747	0.153401	0.010292
	Obs85	R4	R3	0.216245	0.0280461	0.261821	0.196996	0.154834	0.0695566	0.0687298	0.00377165
	Obs86	R4	R3	0.195583	0.279845	0.338527	0.137616	0.00612573	0.00401649	0.0371626	0.00112416
	Obs87	R4	R3	0.234096	0.196273	0.277562	0.161242	0.0173201	0.0139868	0.098384	0.00113573
	Obs88	R4	R3	0.227145	0.0313766	0.423605	0.242666	0.040327	0.0127686	0.021849	0.000262132
	Obs89	R4	R1	0.295577	0.0610196	0.160501	0.0892877	0.156853	0.102999	0.131576	0.00218771
	Obs90	R4	R2	0.18246	0.276911	0.0755206	0.0278231	0.0359724	0.0930165	0.21267	0.0956268
	Obs91	R4	U1	0.103718	0.0199471	0.150678	0.153911	0.244889	0.110894	0.210373	0.00558905
	Obs92	R4	R2	0.149148	0.332178	0.312083	0.178233	0.00223763	0.00102588	0.0250325	6.30955e-05
	Obs93	R4	R3	0.12922	0.188607	0.354916	0.29297	0.00322927	0.00156526	0.0293915	0.00010031
	Obs94	R4	U3	0.105067	0.0345558	0.17216	0.194074	0.152433	0.0615886	0.278873	0.00124957
	Obs95	R4	R4	0.118848	0.0750517	0.334981	0.436013	0.00622054	0.00199039	0.0268798	1.56895e-05
	Obs96	R4	R2	0.173053	0.270109	0.0734724	0.0266162	0.0352146	0.0948335	0.227078	0.0996238
	Confusion matrix for the cross-validation results:
	from \ to	R1	R2	R3	R4	U1	U2	U3	U4	Total	% correct
	R1	0	3	3	1	2	0	3	0	12	0
	R2	1	4	1	3	0	0	2	1	12	0.333333
	R3	2	3	2	3	1	0	1	0	12	0.166667
	R4	1	3	5	1	1	0	1	0	12	0.0833333
	U1	0	0	0	3	2	3	1	3	12	0.166667
	U2	0	0	0	0	7	0	4	1	12	0
	U3	1	3	0	1	0	2	3	2	12	0.25
	U4	0	0	0	0	1	0	2	9	12	0.75
	Total	5	16	11	12	14	5	17	16	96	0.21875

## Sheet: Figure D
	XLSTAT 2012.2.02 - Discriminant Analysis (DA) - on 3/25/2012 at 6:54:27 PM
	Y / Qualitative: Workbook = MULTIVARIATE.xls / Sheet = multivariate / Range = multivariate!$AE$2:$AE$98 / 96 rows and 1 column
	X / Quantitative: Workbook = MULTIVARIATE.xls / Sheet = multivariate / Range = multivariate!$AG$2:$AL$98 / 96 rows and 6 columns
	Within-class covariance matrices are assumed to be equal
	Prior probabilities are taken into account
	Significance level (%): 5
	Summary statistics:
	Variable	Categories	Frequencies	%
	area	R1	12	12.5
		R2	12	12.5
		R3	12	12.5
		R4	12	12.5
		U1	12	12.5
		U2	12	12.5
		U3	12	12.5
		U4	12	12.5
	Variable	Observations	Obs. with missing data	Obs. without missing data	Minimum	Maximum	Mean	Std. deviation
	Positive	96	0	96	0	78	36.1979	22.5508
	Larvae	96	0	96	0	346	123.604	90.5488
	Pupae	96	0	96	0	252	98	69.1229
	Positive pl	96	0	96	0	68	32.2604	19.8379
	Larvae pl	96	0	96	0	402	153.052	109.814
	Pupae pl	96	0	96	0	260	103.885	73.1422
	Correlation matrix:
	Variables	Positive	Larvae	Pupae	Positive pl	Larvae pl	Pupae pl
	Positive	1	0.88024	0.89608	0.86564	0.834412	0.844306
	Larvae	0.88024	1	0.925463	0.777927	0.785649	0.768504
	Pupae	0.89608	0.925463	1	0.786902	0.780146	0.769231
	Positive pl	0.86564	0.777927	0.786902	1	0.896218	0.921266
	Larvae pl	0.834412	0.785649	0.780146	0.896218	1	0.95274
	Pupae pl	0.844306	0.768504	0.769231	0.921266	0.95274	1
	Discriminant Analysis:
	Means by class:
	Class \ Variable	Positive	Larvae	Pupae	Positive pl	Larvae pl	Pupae pl
	R1	35.25	151.917	114.75	30.75	160	96.5833
	R2	34.5	149.667	112.75	31.75	155	104.583
	R3	38.0833	131.75	101.667	29.5	131.75	87.4167
	R4	37.3333	152.5	112.333	30.8333	149.333	106.833
	U1	36.9167	120.333	97.5	32.8333	157.667	106.75
	U2	39.1667	94.1667	85.8333	32.8333	138.75	102.583
	U3	32.1667	86.75	77.8333	35.6667	184.083	117.667
	U4	36.1667	101.75	81.3333	33.9167	147.833	108.667
	Sum of weights, prior probabilities and logarithms of determinants for each class:
	Class	Sum of weights	Prior probabilities	Log(Determinant)
	R1	12	0.125	35.5073
	R2	12	0.125	37.1263
	R3	12	0.125	35.3563
	R4	12	0.125	35.7538
	U1	12	0.125	33.849
	U2	12	0.125	32.627
	U3	12	0.125	34.388
	U4	12	0.125	32.1391
	Multicolinearity statistics:
	Statistic	Positive	Larvae	Pupae	Positive pl	Larvae pl	Pupae pl
	Tolerance	0.120231	0.126835	0.113802	0.123298	0.084486	0.068013
	VIF	8.3173	7.88425	8.7872	8.11044	11.8363	14.7031
	Between-classes SSCP matrix:
		Positive	Larvae	Pupae	Positive pl	Larvae pl	Pupae pl
	Positive	410.49	439.021	331.25	-194.365	-2620.24	-953.74
	Larvae	439.021	61143.3	33239.4	-3603.1	-7885.85	-9851.35
	Pupae	331.25	33239.4	18597.2	-2003.5	-4241	-5680.17
	Positive pl	-194.365	-3603.1	-2003.5	326.406	1729.53	1292.2
	Larvae pl	-2620.24	-7885.85	-4241	1729.53	20828.3	8700.24
	Pupae pl	-953.74	-9851.35	-5680.17	1292.2	8700.24	6676.82
	Pooled within-class SSCP matrix:
		Positive	Larvae	Pupae	Positive pl	Larvae pl	Pupae pl
	Positive	47900.8	170314	132364	36983.4	198921	133252
	Larvae	170314	717770	517046	136355	750035	493378
	Pupae	132364	517046	435311	104512	566813	375143
	Positive pl	36983.4	136355	104512	37060.1	183747	125699
	Larvae pl	198921	750035	566813	183747	1.12478e+06	718280
	Pupae pl	133252	493378	375143	125699	718280	501553
	Total-sample SSCP matrix:
		Positive	Larvae	Pupae	Positive pl	Larvae pl	Pupae pl
	Positive	48311.2	170754	132695	36789.1	196301	132298
	Larvae	170754	778913	550285	132752	742149	483527
	Pupae	132695	550285	453908	102509	562572	369463
	Positive pl	36789.1	132752	102509	37386.5	185477	126991
	Larvae pl	196301	742149	562572	185477	1.14561e+06	726981
	Pupae pl	132298	483527	369463	126991	726981	508230
	Between-classes covariance matrix:
		Positive	Larvae	Pupae	Positive pl	Larvae pl	Pupae pl
	Positive	4.88678	5.22644	3.94345	-2.31386	-31.1933	-11.354
	Larvae	5.22644	727.896	395.707	-42.8941	-93.8792	-117.278
	Pupae	3.94345	395.707	221.395	-23.8512	-50.4881	-67.621
	Positive pl	-2.31386	-42.8941	-23.8512	3.88579	20.5897	15.3833
	Larvae pl	-31.1933	-93.8792	-50.4881	20.5897	247.956	103.574
	Pupae pl	-11.354	-117.278	-67.621	15.3833	103.574	79.486
	Within-class covariance matrix for class R1:
		Positive	Larvae	Pupae	Positive pl	Larvae pl	Pupae pl
	Positive	501.659	2463.2	1737.61	398.705	2450.09	1438.3
	Larvae	2463.2	13012.4	8697.25	1954.16	12743	7529.69
	Pupae	1737.61	8697.25	6454.93	1416.39	8895.09	5262.52
	Positive pl	398.705	1954.16	1416.39	411.659	2178	1326.07
	Larvae pl	2450.09	12743	8895.09	2178	14838.2	8260.64
	Pupae pl	1438.3	7529.69	5262.52	1326.07	8260.64	4932.63
	Within-class covariance matrix for class R2:
		Positive	Larvae	Pupae	Positive pl	Larvae pl	Pupae pl
	Positive	552.455	2273.91	1735.32	510.136	1930.45	1326.59
	Larvae	2273.91	11593.2	8393.45	2238.91	9166.45	6023.67
	Pupae	1735.32	8393.45	7070.39	1707.48	6548.18	4522.07
	Positive pl	510.136	2238.91	1707.48	510.932	2025.36	1353.34
	Larvae pl	1930.45	9166.45	6548.18	2025.36	10567.3	6396.18
	Pupae pl	1326.59	6023.67	4522.07	1353.34	6396.18	4202.45
	Within-class covariance matrix for class R3:
		Positive	Larvae	Pupae	Positive pl	Larvae pl	Pupae pl
	Positive	568.447	1949.93	1673.21	337.773	1866.2	1218.33
	Larvae	1949.93	7331.11	6181.55	1128.23	6760.75	4295.75
	Pupae	1673.21	6181.55	6803.33	1100.36	6638.45	4364.61
	Positive pl	337.773	1128.23	1100.36	268.818	1426.59	944.682
	Larvae pl	1866.2	6760.75	6638.45	1426.59	9191.66	5978.3
	Pupae pl	1218.33	4295.75	4364.61	944.682	5978.3	3979.72
	Within-class covariance matrix for class R4:
		Positive	Larvae	Pupae	Positive pl	Larvae pl	Pupae pl
	Positive	524.242	2248.82	1500.7	441.788	2119.61	1536.79
	Larvae	2248.82	10994.3	7184	2011.55	9112.64	6713.45
	Pupae	1500.7	7184	5227.15	1176.61	5434.15	4070.88
	Positive pl	441.788	2011.55	1176.61	484.333	2071.52	1577.97
	Larvae pl	2119.61	9112.64	5434.15	2071.52	11668.4	8392.06
	Pupae pl	1536.79	6713.45	4070.88	1577.97	8392.06	6272.33
	Within-class covariance matrix for class U1:
		Positive	Larvae	Pupae	Positive pl	Larvae pl	Pupae pl
	Positive	655.72	2251.39	1718.77	426.53	2951.33	1959.34
	Larvae	2251.39	8443.7	6333.82	1375.7	10054.5	6704.73
	Pupae	1718.77	6333.82	4809.91	1067.36	7629.91	5075.59
	Positive pl	426.53	1375.7	1067.36	365.606	2146.03	1464.41
	Larvae pl	2951.33	10054.5	7629.91	2146.03	15291.7	10008.5
	Pupae pl	1959.34	6704.73	5075.59	1464.41	10008.5	6891.66
	Within-class covariance matrix for class U2:
		Positive	Larvae	Pupae	Positive pl	Larvae pl	Pupae pl
	Positive	539.424	1361.7	1221.67	410.939	1916.86	1408.89
	Larvae	1361.7	5020.7	2964.3	1283.67	6039.86	4282.71
	Pupae	1221.67	2964.3	2833.42	897.061	4176.32	3096.29
	Positive pl	410.939	1283.67	897.061	390.152	1903.23	1349.92
	Larvae pl	1916.86	6039.86	4176.32	1903.23	10078.4	7031.07
	Pupae pl	1408.89	4282.71	3096.29	1349.92	7031.07	5069.54
	Within-class covariance matrix for class U3:
		Positive	Larvae	Pupae	Positive pl	Larvae pl	Pupae pl
	Positive	427.788	1243.95	1065.76	400.333	2526.17	1565.24
	Larvae	1243.95	3832.57	3295.5	1184.45	7552.93	4492
	Pupae	1065.76	3295.5	3033.79	1067.94	6646.38	3658.58
	Positive pl	400.333	1184.45	1067.94	497.697	2920.48	1724.88
	Larvae pl	2526.17	7552.93	6646.38	2920.48	19878.1	10999.7
	Pupae pl	1565.24	4492	3658.58	1724.88	10999.7	7137.88
	Within-class covariance matrix for class U4:
		Positive	Larvae	Pupae	Positive pl	Larvae pl	Pupae pl
	Positive	584.879	1690.23	1380.03	435.924	2323.03	1660.33
	Larvae	1690.23	5023.84	3954.27	1219.25	6754.86	4810.55
	Pupae	1380.03	3954.27	3340.79	1067.94	5559.97	4053.39
	Positive pl	435.924	1219.25	1067.94	439.902	2033.08	1685.88
	Larvae pl	2323.03	6754.86	5559.97	2033.08	10739.1	8231.76
	Pupae pl	1660.33	4810.55	4053.39	1685.88	8231.76	7109.52
	Pooled within-class covariance matrix:
		Positive	Larvae	Pupae	Positive pl	Larvae pl	Pupae pl
	Positive	544.327	1935.39	1504.13	420.266	2260.47	1514.23
	Larvae	1935.39	8156.47	5875.52	1549.49	8523.12	5606.57
	Pupae	1504.13	5875.52	4946.71	1187.64	6441.06	4262.99
	Positive pl	420.266	1549.49	1187.64	421.137	2088.04	1428.39
	Larvae pl	2260.47	8523.12	6441.06	2088.04	12781.6	8162.28
	Pupae pl	1514.23	5606.57	4262.99	1428.39	8162.28	5699.46
	Total covariance matrix:
		Positive	Larvae	Pupae	Positive pl	Larvae pl	Pupae pl
	Positive	508.539	1797.41	1396.79	387.253	2066.33	1392.61
	Larvae	1797.41	8199.08	5792.47	1397.39	7812.09	5089.75
	Pupae	1396.79	5792.47	4777.98	1079.04	5921.81	3889.08
	Positive pl	387.253	1397.39	1079.04	393.542	1952.39	1336.75
	Larvae pl	2066.33	7812.09	5921.81	1952.39	12059	7652.43
	Pupae pl	1392.61	5089.75	3889.08	1336.75	7652.43	5349.79
	Box test (Chi-square asymptotic approximation):
	-2Log(M)	292.381
	Chi-square (Observed value)	229.016
	Chi-square (Critical value)	176.294
	DF	147
	p-value	< 0.0001
	alpha	0.05
	Test interpretation:
	H0: The within-class covariance matrices are equal.
	Ha: The within-class covariance matrices are different.
	As the computed p-value is lower than the significance level alpha=0.05, one should reject the null hypothesis H0, and accept the alternative hypothesis Ha.
	The risk to reject the null hypothesis H0 while it is true is lower than 0.01%.
	Box test (Fisher's F asymptotic approximation):
	-2Log(M)	292.381
	F (Observed value)	1.52678
	F (Critical value)	1.20127
	DF1	147
	DF2	9384.97
	p-value	< 0.0001
	alpha	0.05
	Test interpretation:
	H0: The within-class covariance matrices are equal.
	Ha: The within-class covariance matrices are different.
	As the computed p-value is lower than the significance level alpha=0.05, one should reject the null hypothesis H0, and accept the alternative hypothesis Ha.
	The risk to reject the null hypothesis H0 while it is true is lower than 0.01%.
	Kullback's test:
	K (Observed value)	146.19
	K (Critical value)	176.294
	DF	147
	p-value	0.503347
	alpha	0.05
	Test interpretation:
	H0: The within-class covariance matrices are equal.
	Ha: The within-class covariance matrices are different.
	As the computed p-value is greater than the significance level alpha=0.05, one cannot reject the null hypothesis H0.
	The risk to reject the null hypothesis H0 while it is true is 50.33%.
	Mahalanobis distances:
		R1	R2	R3	R4	U1	U2	U3	U4
	R1	0	0.278486	1.14555	0.739385	1.37825	4.67981	3.67792	3.23305
	R2	0.278486	0	1.21551	0.270465	1.23597	4.34799	3.708	2.74683
	R3	1.14555	1.21551	0	0.833537	0.464562	1.66513	2.99175	1.20568
	R4	0.739385	0.270465	0.833537	0	1.07018	3.54544	4.0957	2.24803
	U1	1.37825	1.23597	0.464562	1.07018	0	1.06619	1.2343	0.44484
	U2	4.67981	4.34799	1.66513	3.54544	1.06619	0	1.9279	0.398539
	U3	3.67792	3.708	2.99175	4.0957	1.2343	1.9279	0	1.22779
	U4	3.23305	2.74683	1.20568	2.24803	0.44484	0.398539	1.22779	0
	Generalized squared distances:
		R1	R2	R3	R4	U1	U2	U3	U4
	R1	4.15888	4.43737	5.30443	4.89827	5.53714	8.83869	7.8368	7.39193
	R2	4.43737	4.15888	5.3744	4.42935	5.39485	8.50687	7.86688	6.90571
	R3	5.30443	5.3744	4.15888	4.99242	4.62344	5.82401	7.15064	5.36456
	R4	4.89827	4.42935	4.99242	4.15888	5.22906	7.70432	8.25458	6.40692
	U1	5.53714	5.39485	4.62344	5.22906	4.15888	5.22508	5.39319	4.60372
	U2	8.83869	8.50687	5.82401	7.70432	5.22508	4.15888	6.08679	4.55742
	U3	7.8368	7.86688	7.15064	8.25458	5.39319	6.08679	4.15888	5.38668				Fisher distances:	R1	R2	R3	R4	U1	U2	U3
	U4	7.39193	6.90571	5.36456	6.40692	4.60372	4.55742	5.38668	4.15888				R2	0.262663
													R3	1.08046	1.14645
													R4	0.697374	0.255098	0.786177
	Fisher distances:												U1	1.29994	1.16574	0.438166	1.00938
													U2	4.41391	4.10095	1.57052	3.34399	1.00561
		R1	R2	R3	R4	U1	U2	U3	U4				U3	3.46895	3.49731	2.82177	3.86299	1.16417	1.81836
	R1	0	0.262663	1.08046	0.697374	1.29994	4.41391	3.46895	3.04935				U4	3.04935	2.59076	1.13717	2.1203	0.419565	0.375894	1.15803
	R2	0.262663	0	1.14645	0.255098	1.16574	4.10095	3.49731	2.59076
	R3	1.08046	1.14645	0	0.786177	0.438166	1.57052	2.82177	1.13717
	R4	0.697374	0.255098	0.786177	0	1.00938	3.34399	3.86299	2.1203				Standardized canonical discriminant function coefficients:
	U1	1.29994	1.16574	0.438166	1.00938	0	1.00561	1.16417	0.419565					F1	F2	F3
	U2	4.41391	4.10095	1.57052	3.34399	1.00561	0	1.81836	0.375894				Positive	1.91072	1.94464	1.13753
	U3	3.46895	3.49731	2.82177	3.86299	1.16417	1.81836	0	1.15803				Larvae	-2.20464	0.41013	-0.582732
	U4	3.04935	2.59076	1.13717	2.1203	0.419565	0.375894	1.15803	0				Pupae	-0.556033	-0.576621	0.259926
													Positive pl	0.555882	-0.573289	0.314387
													Larvae pl	0.109665	-2.38778	2.31212
	p-values for Fisher distances:												Pupae pl	0.05924	1.11264	-3.53605
		R1	R2	R3	R4	U1	U2	U3	U4
	R1	1	0.952687	0.380913	0.652415	0.266361	0.000639186	0.00415097	0.00957082
	R2	0.952687	1	0.343087	0.955907	0.332583	0.00118414	0.00392307	0.0237495
	R3	0.380913	0.343087	1	0.583211	0.851325	0.16602	0.0150411	0.348226
	R4	0.652415	0.955907	0.583211	1	0.424938	0.00532355	0.00189675	0.0594335					F1	F2	F3
	U1	0.266361	0.332583	0.851325	0.424938	1	0.427361	0.333429	0.864065				Eigenvalue	0.642345	0.195517	0.0546408
	U2	0.000639186	0.00118414	0.16602	0.00532355	0.427361	1	0.105373	0.892403				Discrimination (%)	70.9995	21.6108	6.03954
	U3	0.00415097	0.00392307	0.0150411	0.00189675	0.333429	0.105373	1	0.336751				Cumulative %	70.9995	92.6103	98.6498
	U4	0.00957082	0.0237495	0.348226	0.0594335	0.864065	0.892403	0.336751	1				Canonical correlation	0.625392	0.404403	0.227618
	Wilks' Lambda test (Rao's approximation):
	Lambda	0.477076
	F (Observed value)	1.59829
	F (Critical value)	1.41559
	DF1	42
	DF2	392.757
	p-value	0.0127784
	alpha	0.05
	Test interpretation:
	H0: The means vectors of the 8 classes are equal.
	Ha: At least one of the means vector is different from another.
	As the computed p-value is lower than the significance level alpha=0.05, one should reject the null hypothesis H0, and accept the alternative hypothesis Ha.
	The risk to reject the null hypothesis H0 while it is true is lower than 1.28%.
	Unidimensional test of equality of the means of the classes:
	Variable	Lambda	F	DF1	DF2	p-value
	Positive	0.991503	0.107732	7	88	0.997719
	Larvae	0.921502	1.0709	7	88	0.388909
	Pupae	0.959029	0.537071	7	88	0.804208
	Positive pl	0.991269	0.110723	7	88	0.997511
	Larvae pl	0.981819	0.232794	7	88	0.976245
	Pupae pl	0.986863	0.167355	7	88	0.991007
	Pillai's trace:
	Trace	0.618602
	F (Observed value)	1.44511
	F (Critical value)	1.40752
	DF1	42
	DF2	528
	p-value	0.0380988
	alpha	0.05
	Test interpretation:
	H0: The means vectors of the 8 classes are equal.
	Ha: At least one of the means vector is different from another.
	As the computed p-value is lower than the significance level alpha=0.05, one should reject the null hypothesis H0, and accept the alternative hypothesis Ha.
	The risk to reject the null hypothesis H0 while it is true is lower than 3.81%.
	Hotelling-Lawley trace:
	Trace	0.904718
	F (Observed value)	1.75912
	F (Critical value)	1.43431
	DF1	42
	DF2	245.963
	p-value	0.00463381
	alpha	0.05
	Test interpretation:
	H0: The means vectors of the 8 classes are equal.
	Ha: At least one of the means vector is different from another.
	As the computed p-value is lower than the significance level alpha=0.05, one should reject the null hypothesis H0, and accept the alternative hypothesis Ha.
	The risk to reject the null hypothesis H0 while it is true is lower than 0.46%.
	Roy's greatest root:
	Root	0.642345
	F (Observed value)	8.0752
	F (Critical value)	2.11547
	DF1	7
	DF2	88
	p-value	< 0.0001
	alpha	0.05
	Test interpretation:
	H0: The means vectors of the 8 classes are equal.
	Ha: At least one of the means vector is different from another.
	As the computed p-value is lower than the significance level alpha=0.05, one should reject the null hypothesis H0, and accept the alternative hypothesis Ha.
	The risk to reject the null hypothesis H0 while it is true is lower than 0.01%.
	Eigenvalues:
		F1	F2	F3	F4	F5	F6
	Eigenvalue	0.642345	0.195517	0.0546408	0.00789944	0.00418447	0.000131439
	Discrimination (%)	70.9995	21.6108	6.03954	0.873138	0.462517	0.0145282
	Cumulative %	70.9995	92.6103	98.6498	99.523	99.9855	100
	Eigenvectors:
		F1	F2	F3	F4	F5	F6
	Positive	0.00873025	0.00888521	0.00519748	0.000421383	0.00561268	0.00159885
	Larvae	-0.00260222	0.000484093	-0.000687823	-0.00212027	0.000905635	0.000278165
	Pupae	-0.000842754	-0.000873958	0.000393957	0.00351242	-0.00242505	-0.000209065
	Positive pl	0.00288755	-0.00297797	0.0016331	-0.00819501	-0.010966	0.00394074
	Larvae pl	0.000103403	-0.00225144	0.0021801	4.22219e-05	0.00125065	0.000139346
	Pupae pl	8.36483e-05	0.00157107	-0.00499298	0.00161296	0.000649387	-0.000470873
	Variables/Factors correlations:
		F1	F2	F3	F4	F5	F6
	Positive	0.0113474	0.217539	0.0593631	0.202066	-0.145244	0.941858
	Larvae	-0.441563	0.110618	-0.0120881	0.0864803	-0.130859	0.876377
	Pupae	-0.313825	0.0777917	0.0565896	0.388983	0.0566226	0.858921
	Positive pl	0.109344	-0.131773	-0.14284	0.00189409	0.0899449	0.970661
	Larvae pl	0.0169532	-0.322729	-0.0890815	0.173219	-0.261551	0.888374
	Pupae pl	0.0763597	-0.166501	-0.334247	0.19283	-0.183557	0.885353
	Canonical correlations:
	F1	F2	F3	F4	F5	F6
	0.625392	0.404403	0.227618	0.0885298	0.0645526	0.011464
	Canonical discriminant function coefficients:
		F1	F2	F3	F4	F5	F6
	Intercept	-0.276275	-0.172309	-0.0880329	-0.0661133	-0.163593	-1.60702
	Positive	0.081897	0.0833506	0.0487567	0.00395292	-0.0526516	0.0149985
	Larvae	-0.024411	0.0045412	-0.00645235	-0.0198899	-0.00849561	0.00260942
	Pupae	-0.00790574	-0.00819845	0.00369565	0.0329494	0.022749	-0.0019612
	Positive pl	0.0270876	-0.0279358	0.0153198	-0.076876	0.10287	0.0369675
	Larvae pl	0.000970004	-0.0211203	0.0204512	0.000396077	-0.0117321	0.00130718
	Pupae pl	0.00078469	0.014738	-0.0468383	0.0151309	-0.00609179	-0.00441718
	Standardized canonical discriminant function coefficients:
		F1	F2	F3	F4	F5	F6
	Positive	1.91072	1.94464	1.13753	0.0922248	-1.22841	0.349928
	Larvae	-2.20464	0.41013	-0.582732	-1.79632	-0.767266	0.235665
	Pupae	-0.556033	-0.576621	0.259926	2.31743	1.6	-0.137937
	Positive pl	0.555882	-0.573289	0.314387	-1.57762	2.11106	0.758632
	Larvae pl	0.109665	-2.38778	2.31212	0.0447787	-1.32638	0.147784
	Pupae pl	0.05924	1.11264	-3.53605	1.1423	-0.459898	-0.333474
	Functions at the centroids:
		F1	F2	F3	F4	F5	F6
	R1	-0.941093	-0.299927	0.293973	-0.00659571	-0.00198492	0.0123124
	R2	-0.903264	-0.160691	-0.19711	0.0114837	0.123917	-0.00579123
	R3	-0.181785	0.448387	0.346344	-0.0791665	-0.0187836	-0.0148024
	R4	-0.765655	0.270203	-0.314107	0.05487	-0.100334	-0.00631774
	U1	0.164904	-0.0220943	0.0232791	0.0525508	-0.0340832	0.0177838
	U2	1.05854	0.480383	0.0669936	0.126948	0.0516622	-0.000191296
	U3	0.862114	-0.885473	0.00803533	0.0115629	-0.031033	-0.0114706
	U4	0.706239	0.169211	-0.227409	-0.171653	0.0106394	0.00847707
	Classification functions:
		R1	R2	R3	R4	U1	U2	U3	U4
	Intercept	-3.70749	-3.60833	-3.64903	-3.6131	-3.52966	-4.52809	-4.27102	-3.95581
	Positive	-0.0304443	-0.0465135	0.0968575	0.00693799	0.0720987	0.184808	0.0557303	0.116775
	Larvae	0.0148533	0.0162543	0.000893513	0.0166476	-0.0100263	-0.0320963	-0.0301554	-0.0166994												D²(R4)
	Pupae	0.0101756	0.0104155	-0.00448894	0.00169162	-0.000638434	-0.00722407	-0.000352122	-0.0137647												7.54549
	Positive pl	0.0633209	0.0638251	0.0666348	0.0272993	0.0737247	0.0870005	0.118879	0.100696												16.064
	Larvae pl	0.0101073	-0.00433359	-0.00375692	-0.013046	0.000183315	-0.00966835	0.0186925	-0.00908455												10.3095
	Pupae pl	-0.0275319	-0.00286206	-0.0192363	0.0111012	-0.00882414	-0.00208216	-0.0207971	0.00253814								F6	D²(R1)	D²(R2)		7.17553
																	0.35711	8.11289	8.13464		6.31618
																	0.979071	19.7224	18.529		7.06731
	Prior and posterior classification, membership probabilities, scores and squared distances:																1.20936	9.40066	9.63707		5.15481
													F2	F3	F4	F5	0.00805883	6.54149	6.61663	D²(R3)	16.6764
	Observation	Prior	Posterior	Pr(R1)	Pr(R2)	Pr(R3)	Pr(R4)	Pr(U1)	Pr(U2)	Pr(U3)	Pr(U4)	F1	1.35894	0.523977	0.486294	0.308725	-0.859254	6.22477	6.3412	8.11461	13.9566	D²(U1)	D²(U2)	D²(U3)	D²(U4)
	Obs1	U1	R4	0.208679	0.206421	0.208499	0.277133	0.063564	0.0142846	0.00260546	0.0188132	-1.7723	1.00879	-1.3962	1.92603	-2.47398	-1.54768	7.47158	7.34909	18.6343	9.26584	10.4904	13.4761	16.8793	12.9254
	Obs2	U1	R4	0.0631787	0.114738	0.108854	0.39353	0.146654	0.0699986	0.0189403	0.0841068	-0.478915	-1.54194	-0.335608	0.481302	-1.03907	-0.14737	5.79449	5.43057	11.4392	6.96488	18.0381	19.5173	22.1317	19.1501
	Obs3	U1	U3	0.163788	0.145528	0.0591047	0.103975	0.16875	0.0305213	0.250224	0.0781085	-0.195229	-0.591143	0.250806	-0.0478538	0.53953	1.14866	15.0657	17.22	5.9912	8.60486	9.34097	12.761	8.5531	10.8816
	Obs4	U1	U3	0.0847492	0.081624	0.111591	0.0617241	0.186046	0.113811	0.203968	0.156486	0.473465	0.171228	0.447118	-0.121204	0.316736	0.933016	15.867	14.5543	5.11882	8.64317	4.96889	5.95179	4.78495	5.31495
	Obs5	U1	R3	0.111071	0.104789	0.193087	0.106109	0.174948	0.105724	0.0748032	0.129468	0.0315818	0.0931347	0.0204621	-0.127585	-0.335519	0.104836	10.033	8.90301	6.84494	10.0929	5.31613	6.32343	7.01538	5.91823
	Obs6	U1	R3	0.124549	0.132416	0.170378	0.15245	0.166397	0.0727058	0.0656006	0.115503	-0.217272	0.36983	-0.0243816	-0.333042	0.312968	-0.698534	6.98946	6.66012	4.52182	15.572	6.89223	8.54814	8.75381	7.62239
	Obs7	U1	R3	0.0952249	0.114228	0.179932	0.131116	0.169255	0.103015	0.0586538	0.148575	-0.0167441	0.0467268	2.1379	0.240036	-1.16477	-1.27386	7.57477	7.71515	12.2716	9.63255	4.64416	5.63723	6.76367	4.90479
	Obs8	U1	U2	0.0443377	0.0150998	0.179274	0.0198163	0.17265	0.266996	0.170004	0.131822	1.2228	0.0823811	-0.860021	-0.433589	0.700224	0.701344	9.11767	8.71642	12.0917	7.42554	12.3469	11.4749	12.3778	12.8865
	Obs9	U1	U4	0.00538234	0.0103757	0.0355444	0.0139899	0.102863	0.321533	0.185138	0.325174	2.00969	-0.133128	-0.67627	-0.969797	1.32905	1.20331	12.4253	11.6207	8.68958	7.12477	9.96645	7.68704	8.79103	7.66452
	Obs10	U1	U4	0.0516768	0.0909238	0.101163	0.0758383	0.164846	0.129154	0.134318	0.25208	0.54113	-0.302493	-0.0212371	0.172588	0.659078	0.882517	16.0355	15.5117	6.16869	10.1115	7.71303	8.20103	8.12263	6.86355
	Obs11	U1	U1	0.0797606	0.0940382	0.120231	0.0807471	0.186036	0.12488	0.151822	0.162485	0.384351	-0.827454	0.212806	-0.642575	0.438026	0.182104	12.4155	10.9807	7.94754	13.0232	5.29564	6.09282	5.7021	5.56635
	Obs12	U1	U3	0.142808	0.133128	0.118524	0.0853242	0.1683	0.0578331	0.172637	0.121444	-0.00371325	0.090861	-0.156564	-1.41551	0.385182	-0.909585	9.91215	8.58757	7.42733	13.2671	7.24628	9.38265	7.19539	7.89887
	Obs13	U2	U4	0.0615203	0.0751883	0.143243	0.0779931	0.16907	0.125701	0.107029	0.240256	0.470784	0.512325	-0.740472	0.203811	-1.08596	-1.42156	6.97626	6.93502	9.52368	39.4167	7.09578	7.6886	8.01021	6.393
	Obs14	U2	U4	0.0216979	0.0324445	0.0925757	0.0696445	0.169251	0.246991	0.102099	0.265297	1.03346	-1.2398	-0.649527	0.333614	-0.289007	0.464871	10.3933	10.88	14.1803	6.1238	8.31698	7.56103	9.32786	7.41804
	Obs15	U2	U3	0.00633297	0.00822906	0.0160119	0.00798442	0.0927684	0.156599	0.530895	0.18118	2.08341	0.938142	-0.818077	0.329622	0.386846	0.889112	15.2382	14.8814	8.43466	7.39253	10.6668	9.61963	7.17787	9.32803
	Obs16	U2	U2	0.0109178	0.0223722	0.0799032	0.0438981	0.131004	0.361366	0.0697449	0.280793	1.33796	0.597519	-0.993852	0.0908265	-0.259808	0.74831	14.494	14.5202	7.47025	19.7415	7.44583	5.41651	8.7066	5.92105
	Obs17	U2	U4	0.0332217	0.0644245	0.112635	0.115181	0.16756	0.188817	0.0744676	0.243693	0.596276	-0.209829	0.14361	-0.116102	0.140063	-0.551155	41.3562	41.5786	6.64463	17.6514	6.67587	6.437	8.29783	5.92673
	Obs18	U2	U1	0.130346	0.133062	0.153855	0.121018	0.172825	0.0749543	0.0952517	0.118687	-0.105326	0.741614	0.923975	-0.693973	0.0340193	-0.755712	6.03631	6.18701	6.77484	25.893	6.4121	8.0829	7.60361	7.16368
	Obs19	U2	U2	0.0296533	0.0232484	0.18106	0.0341409	0.150258	0.287162	0.0795195	0.214958	1.07736	2.10789	0.608372	0.264193	0.569614	-1.43585	7.03783	7.05728	9.81071	9.26948	7.14779	5.8524	8.42049	6.43161
	Obs20	U2	U2	0.0128946	0.0154129	0.194525	0.0390286	0.106686	0.439899	0.0164162	0.175137	1.06242	0.831192	0.540196	-0.176786	-0.0322964	0.935814	15.0773	17.0578	9.52759	7.10758	11.0121	8.17875	14.7553	10.0207
	Obs21	U2	U2	0.00655328	0.00646804	0.0785067	0.0121026	0.103892	0.462588	0.0920254	0.237864	1.96124	1.74321	1.48901	3.53918	0.753081	0.69538	20.1574	19.3086	33.3612	7.23137	8.96726	5.98029	9.20983	7.31056
	Obs22	U2	U2	0.00029098	0.000260366	0.0158471	0.000767405	0.0248484	0.884563	0.0227201	0.0507026	3.31739	0.0559818	0.346008	-0.48927	-0.0152253	1.27306	20.6729	23.1731	5.07101	14.5243	32.4616	25.317	32.6407	31.0353
	Obs23	U2	R3	0.113787	0.105529	0.184377	0.108917	0.174411	0.092573	0.082788	0.137618	0.0206965	-0.404506	0.111241	-0.346239	0.0334376	-0.0377066	8.09628	8.80591	7.03584	30.1243	5.18215	6.44898	6.67241	5.65601
	Obs24	U2	U1	0.142399	0.14102	0.14254	0.119257	0.16939	0.0621035	0.107898	0.115393	-0.153172	-2.11616	1.96471	0.260428	1.45861	-0.707745	6.81873	6.95379	16.8831	21.9546	6.69068	8.69748	7.59271	7.4584
	Obs25	U3	U3	0.160796	0.0597327	0.065185	0.015612	0.131617	0.0407408	0.476744	0.0495725	0.389639	-0.46185	-1.37836	0.72475	-2.58154	-1.59202	7.49492	7.32873	18.209	9.01743	15.4778	17.8231	12.9036	17.4307
	Obs26	U3	U3	0.0138467	0.0211678	0.0366805	0.048476	0.159963	0.179511	0.290227	0.250128	1.40839	-3.39807	1.65616	0.317227	-0.482654	0.465081	19.7891	17.2643	23.7231	7.16703	15.2636	15.0331	14.0722	14.3696
	Obs27	U3	U3	0.0520764	0.014919	0.0113319	0.00382921	0.0564701	0.0113375	0.829448	0.0205884	0.829388	-0.38569	0.946159	-0.514467	0.4678	0.94004	25.9767	28.09	6.60061	7.06534	20.5109	23.7221	15.1368	22.5289
	Obs28	U3	U3	0.0658083	0.0461516	0.139016	0.0366036	0.176798	0.158687	0.205476	0.171459	0.797747	-0.241249	0.368924	-0.0340637	0.264192	0.621996	23.072	20.9175	5.65453	12.0785	6.11976	6.3359	5.81912	6.18109
	Obs29	U3	U1	0.0774186	0.0723634	0.138564	0.0670075	0.186733	0.138133	0.156319	0.163461	0.494422	-0.0889581	-0.0392761	-0.0621604	-0.216245	-0.28512	8.94353	8.49887	7.1234	13.4826	5.05783	5.66075	5.41338	5.32403
	Obs30	U3	U1	0.127789	0.138861	0.153875	0.145788	0.169144	0.0697584	0.0792833	0.115502	-0.194378	1.97901	-1.75342	0.636826	-0.114548	-1.05209	8.67064	7.69661	14.2546	14.4694	6.93418	8.7056	8.44962	7.69711
	Obs31	U3	U2	0.00400471	0.0141521	0.063734	0.0556944	0.0946524	0.446905	0.0216689	0.299189	1.42812	-3.2271	1.40122	0.336399	-0.628954	-1.39434	6.96451	6.99979	26.5098	6.73378	13.4636	10.3593	16.4123	11.1619
	Obs32	U3	U3	0.00397816	0.00138291	0.00304733	0.000500079	0.0253781	0.0207461	0.922273	0.0226948	2.32265	-1.99902	-2.27643	-0.821598	0.890159	0.466556	11.5674	13.1379	22.7914	6.80693	22.2706	22.6736	15.0847	22.4941
	Obs33	U3	U3	0.00530839	0.0155881	0.006108	0.00928091	0.0651616	0.0560594	0.646739	0.195754	1.81342	-0.38807	-0.0836928	-0.757979	1.04996	1.0495	13.1181	14.4942	7.59595	7.46721	18.0568	18.3577	13.4667	15.8568
	Obs34	U3	U4	0.0515247	0.0643535	0.101074	0.0496558	0.168346	0.143915	0.196931	0.224199	0.754374	-0.111181	-0.867685	0.295785	-0.363966	0.939953	15.3248	14.2315	7.60827	11.9657	6.57561	6.8892	6.26195	6.00259
	Obs35	U3	U4	0.0571422	0.0929962	0.0971957	0.121188	0.18474	0.122997	0.130245	0.193496	0.389797	-0.187347	0.158114	-0.242391	-0.115218	-0.404707	7.80359	7.71531	6.54629	12.7212	6.32383	7.13741	7.02289	6.23122
	Obs36	U3	U1	0.128094	0.125855	0.157887	0.121796	0.173638	0.0749652	0.0953084	0.122457	-0.0882115	1.29232	1.96408	-0.472773	-0.591648	-0.733767	5.89533	6.30862	8.35228	22.5809	6.3561	8.03599	7.55581	7.05453
	Obs37	U4	R3	0.0795889	0.0362927	0.39719	0.0616383	0.139631	0.16267	0.0243323	0.0986575	0.204594	0.0546189	1.13605	0.0516403	-1.88868	-1.34776	7.1139	7.12586	10.8109	11.2061	10.4431	10.1377	13.9375	11.1378
	Obs38	U4	U2	0.0516268	0.0259454	0.163637	0.0430253	0.19249	0.203682	0.156722	0.162871	0.925905	-0.206244	-0.490806	-0.219708	1.65676	0.64627	12.09	12.6388	12.503	6.47932	10.4861	10.3731	10.8973	10.8203
	Obs39	U4	U4	0.0112836	0.0194916	0.0462579	0.0173061	0.12319	0.278681	0.223836	0.279954	1.68262	0.813787	0.181476	-0.851654	-0.492241	1.11561	16.5659	14.4944	5.42548	6.96555	10.544	8.91134	9.34965	8.90222
	Obs40	U4	R3	0.0685523	0.0716457	0.225123	0.117039	0.161569	0.133735	0.0448912	0.177445	0.182879	-0.657815	0.409026	-0.164309	-0.0790288	0.824825	28.3272	24.1621	5.97408	12.8488	6.08892	6.46706	8.6503	5.90146
	Obs41	U4	U1	0.137357	0.111713	0.132053	0.0870758	0.181667	0.0714308	0.161988	0.116715	0.0627391	-0.400014	0.115327	-0.52179	0.0815824	-0.144339	11.8432	10.5944	6.93171	20.6567	5.33614	7.20303	5.56545	6.22102
	Obs42	U4	U1	0.13066	0.129882	0.143122	0.109503	0.171916	0.068452	0.117626	0.128839	-0.0517818	0.551662	1.0425	0.0137349	0.243837	-0.795672	7.74033	6.96037	8.15216	12.9826	6.5651	8.40684	7.32409	7.14198
	Obs43	U4	U2	0.0167105	0.012701	0.119699	0.0177822	0.135339	0.384101	0.112879	0.200788	1.54546	0.860346	-1.64964	1.16716	-0.19176	-1.51474	7.38761	7.07932	13.1268	11.0783	7.90655	5.82032	8.26949	7.11763
	Obs44	U4	U2	0.0104762	0.0295132	0.0584765	0.0716253	0.144825	0.330791	0.0719809	0.282312	1.21579	0.193755	-3.94089	-0.0454611	0.0100564	0.419219	10.5659	12.82	25.7107	6.6284	11.313	9.66112	12.7113	9.97807
	Obs45	U4	U4	0.00458269	0.0367772	0.0169547	0.0810821	0.106861	0.169036	0.115276	0.46943	1.36732	-0.752725	-0.948451	-0.714076	1.19841	1.10156	19.5068	19.9279	10.7	7.21301	22.0288	21.1116	21.8772	19.0688
	Obs46	U4	U3	0.0281794	0.0526141	0.0499086	0.0387511	0.145816	0.13207	0.289674	0.262987	1.05131	0.330223	-0.396446	-0.153829	0.29768	1.33148	9.89937	10.8641	5.84296	10.0049	8.55572	8.75374	7.1829	7.37619
	Obs47	U4	U4	0.0530991	0.0784246	0.137119	0.0997497	0.174874	0.159937	0.0885198	0.208278	0.452953	-0.0493823	-0.151136	-0.148777	-0.117296	0.136066	10.4571	9.93765	6.91879	13.396	5.35652	5.53509	6.7182	5.0069
	Obs48	U4	U1	0.119274	0.139152	0.150782	0.147298	0.168641	0.0725315	0.0782342	0.124087	-0.164928	-0.0734855	2.03442	-1.08776	-1.27736	-0.98728	6.56479	6.41005	10.0944	8.49594	6.69493	8.38242	8.23105	7.3085
	Obs49	R1	R3	0.232937	0.0754699	0.294866	0.0743895	0.148611	0.0485992	0.0591171	0.0660104	-0.336489	-1.01838	-0.598411	-0.74626	-2.1613	-1.51347	7.32512	7.0299	25.8975	7.40467	11.4648	13.7002	13.3084	13.0878
	Obs50	R1	R1	0.409124	0.331447	0.0167541	0.230229	0.0103968	8.72495e-05	0.000896198	0.00106534	-3.705	-1.45203	0.844558	0.979431	0.952062	0.106487	9.50114	10.4251	14.0184	6.10912	26.8518	36.4128	31.754	31.4082
	Obs51	R1	R1	0.451381	0.278641	0.0575589	0.0966117	0.0678206	0.00456696	0.0328028	0.0106169	-1.6392	-0.356894	-0.0848048	-1.56633	1.76604	0.763367	9.7764	11.2803	10.4133	7.05083	13.6903	19.0863	15.143	17.3991
	Obs52	R1	R2	0.136837	0.177422	0.139872	0.100305	0.149688	0.0559833	0.0908519	0.149041	-0.181136	-0.380216	-0.0320971	-0.273908	0.0993282	1.17712	10.5287	9.11853	6.10303	7.26145	10.2776	12.2446	11.2763	10.2863
	Obs53	R1	U1	0.102497	0.110742	0.129116	0.0992886	0.181246	0.0886909	0.13872	0.149699	0.159924	-0.315531	-0.179945	-0.203183	0.026342	0.153746	6.38519	6.47512	7.28287	19.1533	5.42475	6.85415	5.95954	5.80721
	Obs54	R1	U1	0.130528	0.15129	0.133316	0.138054	0.167907	0.0625713	0.097052	0.119281	-0.183514	0.88179	1.04506	1.07264	-0.687977	-1.0254	7.00928	6.6194	10.9399	12.316	6.82148	8.79569	7.91781	7.50535
	Obs55	R1	R1	0.324324	0.204337	0.157966	0.252109	0.046812	0.00527949	0.0020067	0.00716672	-2.25922	-2.21603	0.92943	0.93657	-0.247888	-1.51514	7.47676	7.43044	14.1472	6.13497	13.3723	17.737	19.6716	17.1257
	Obs56	R1	R1	0.430438	0.202929	0.0483942	0.0704572	0.0949662	0.00638126	0.130316	0.0161188	-1.10888	1.29529	-0.854689	-0.399917	0.842948	0.362592	5.64655	6.85246	10.2457	5.96191	12.799	18.1993	12.1661	16.346
	Obs57	R1	R4	0.124539	0.252074	0.143473	0.344129	0.0708117	0.0183511	0.00391923	0.0427029	-1.47056	-0.64914	0.337421	0.0753013	1.00004	1.3945	16.3707	17.6194	6.52993	6.3445	11.6579	14.3586	17.4462	12.6694
	Obs58	R1	U1	0.131729	0.125937	0.122532	0.0791232	0.1815	0.0807613	0.159111	0.119307	0.0941417	0.426184	-0.0957689	0.921097	-0.0958291	1.40918	14.2458	13.351	6.46383	9.03166	5.74417	7.36368	6.00748	6.58327
	Obs59	R1	R4	0.128413	0.156053	0.168676	0.201408	0.15605	0.0701556	0.0366762	0.0825685	-0.466766	0.259313	0.182514	0.213168	-0.240216	-0.573714	7.40651	6.13888	6.60718	21.3288	6.61944	8.21836	9.51553	7.89253
	Obs60	R1	R3	0.120785	0.123615	0.186568	0.149451	0.168398	0.0848209	0.0573695	0.108992	-0.196411	-0.204851	1.2561	0.565765	-0.154046	-0.878772	6.85469	6.63343	6.21773	17.7114	6.81211	8.18369	8.96575	7.68223
	Obs61	R2	R1	0.260498	0.142542	0.195783	0.116181	0.14723	0.0407035	0.0497923	0.0472698	-0.659083	-1.74227	0.333764	-2.43354	-1.33286	-1.27142	6.49583	6.34504	20.4833	11.8362	6.78775	9.35911	8.95602	9.06
	Obs62	R2	R1	0.458044	0.245337	0.0585953	0.113937	0.0607495	0.00210813	0.0419169	0.0193126	-1.68821	1.14928	-0.117576	-0.0774358	0.998007	0.619312	11.472	10.5856	10.0164	8.71133	20.4111	27.133	21.1533	22.7031
	Obs63	R2	U2	0.0136965	0.0214242	0.113507	0.0359461	0.127984	0.378791	0.0524271	0.256225	1.2637	0.158373	-1.1605	-0.201859	0.119769	0.792398	19.87	19.0798	9.06356	7.2262	9.77628	7.60612	11.5612	8.38798
	Obs64	R2	R4	0.171184	0.322646	0.0747548	0.323277	0.0636932	0.00760272	0.00859109	0.0282516	-1.66616	0.534795	0.0963067	-0.000810282	-0.161306	1.5182	16.7394	16.1331	5.09703	5.89647	9.38383	13.635	13.3905	11.0097
	Obs65	R2	R3	0.0798428	0.0891827	0.192268	0.124767	0.173832	0.131007	0.0580044	0.151097	0.126861	-0.0116331	-0.0101995	-0.478941	-0.0793732	-0.666583	12.2533	11.5262	6.29134	7.28833	5.29863	5.86431	7.49377	5.57897
	Obs66	R2	R3	0.148354	0.159972	0.164325	0.160014	0.152948	0.052912	0.0582297	0.103245	-0.407939	1.81058	-0.540903	-1.09184	-0.555856	-1.16816	8.34428	8.29075	10.2472	15.9664	6.43484	8.55777	8.36624	7.22082
	Obs67	R2	R4	0.111668	0.173951	0.206012	0.378313	0.0654289	0.0185107	0.00236131	0.0437562	-1.49689	-1.01039	-0.791927	1.35312	1.60934	-1.60702	7.41499	7.21666	27.0355	33.6188	12.5412	15.0664	19.1847	13.3458
	Obs68	R2	R2	0.331294	0.491823	0.00920963	0.159749	0.00689163	7.60327e-05	0.000471537	0.000485564	-3.93667	0.194166	0.200482	0.37518	3.02408	-0.194263	7.12305	6.90733	18.7155	7.07682	27.6154	36.6292	32.9796	32.9209
	Obs69	R2	R2	0.272703	0.369281	0.101531	0.167734	0.0575779	0.00841276	0.00617798	0.016583	-1.81125	-1.52148	-1.22204	1.37636	-1.11645	0.45868	7.84324	7.73981	14.2523	8.11726	19.8499	23.6967	24.3142	22.3394
	Obs70	R2	U3	0.110661	0.159174	0.0407308	0.136321	0.167312	0.0348138	0.266686	0.0843009	-0.111367	-1.11255	-0.320795	0.817926	-0.70071	1.07313	17.7791	17.7979	9.64054	7.36091	11.4265	14.5662	10.4941	12.7975
	Obs71	R2	U3	0.14882	0.152857	0.077836	0.123867	0.17509	0.0440704	0.192204	0.0852567	-0.175888	-0.172309	-0.0880329	-0.0661133	-0.163593	0.233007	35.4737	36.5084	7.29807	6.88298	8.01915	10.7782	7.83264	9.45842
	Obs72	R2	U1	0.137978	0.152361	0.146284	0.151637	0.164831	0.0607337	0.0785367	0.107639	-0.276275	0.653188	-0.0266754	1.00668	-0.70631	-0.838376	8.21396	7.21101	6.04267	11.6858	7.05933	9.05617	8.54204	7.91161
	Obs73	R3	R4	0.108309	0.120644	0.185894	0.199991	0.166883	0.0905921	0.0346671	0.0930197	-0.318647	-0.0278142	-0.199502	1.52796	-0.897726	-1.32228	7.40636	7.3913	8.69569	12.7312	6.25843	7.48029	9.40144	7.4274
	Obs74	R3	R4	0.183211	0.192935	0.119631	0.241795	0.14332	0.0348007	0.0358741	0.0484342	-0.839441	2.17276	1.03546	-0.0997001	0.655447	0.388573	7.29444	7.49778	11.6867	7.11294	8.33436	11.1652	11.1045	10.5041
	Obs75	R3	U2	0.00857064	0.00849061	0.180284	0.0212143	0.0893363	0.503505	0.0162788	0.17232	1.38054	2.22911	1.02315	-3.77823	-2.8246	0.747206	6.79409	6.55605	29.9029	7.49057	13.091	9.6326	16.4961	11.7771
	Obs76	R3	R3	0.0256052	0.0152634	0.414963	0.0647316	0.0944303	0.145804	0.0106364	0.228567	0.523831	0.0293675	-0.660152	-0.464075	0.540529	1.27663	9.98518	10.607	6.82978	6.10418	32.8636	31.9948	37.2307	31.0956
	Obs77	R3	U4	0.0574987	0.0949392	0.114876	0.101528	0.172575	0.128191	0.111528	0.218865	0.403899	-0.727801	0.062907	-0.53623	0.346436	-0.0333408	12.8761	13.6532	7.69711	9.68356	6.01582	6.61045	6.88894	5.54057
	Obs78	R3	U1	0.137279	0.138317	0.118705	0.0962131	0.169545	0.0594328	0.156405	0.124103	-0.0311715	0.799698	0.526444	-1.27404	0.28484	-0.806368	6.79917	6.62203	6.92748	16.9509	6.98415	9.0807	7.1455	7.60816
	Obs79	R3	R3	0.200991	0.18156	0.241468	0.194421	0.0944193	0.0245302	0.0104206	0.05219	-1.14621	-0.483865	-0.233637	1.30214	0.033665	-1.16023	7.38426	7.32054	8.10266	11.8178	8.80547	11.5011	13.2134	9.99117
	Obs80	R3	R2	0.19168	0.215907	0.0996379	0.183347	0.152772	0.0360322	0.0636821	0.0569414	-0.678663	-0.630061	0.930348	1.15024	1.21258	0.24201	6.75149	6.70582	10.3944	5.90831	7.24784	10.1369	8.99793	9.2217
	Obs81	R3	U1	0.167174	0.122505	0.136239	0.0714307	0.190901	0.0880908	0.142329	0.0813312	0.00780744	1.91771	1.48593	1.25285	0.280538	1.02404	9.92703	10.5883	12.0477	7.43259	9.71974	11.2665	10.307	11.4262
	Obs82	R3	R3	0.212319	0.143963	0.321274	0.228271	0.0600614	0.0196191	0.00145587	0.0130371	-1.78399	-0.626888	-0.0605552	-0.281612	0.334054	1.67973	18.0232	16.9253	6.50818	5.53751	15.4016	17.6393	22.8411	18.4567
	Obs83	R3	U3	0.0934174	0.102069	0.108048	0.0798538	0.180913	0.0902599	0.18864	0.1568	0.303456	0.0752457	0.272409	-0.755973	0.51514	-0.622911	13.3588	12.5557	6.39074	19.37	5.4773	6.86794	5.39365	5.76339
	Obs84	R3	R3	0.112554	0.116198	0.184971	0.106728	0.166461	0.0899888	0.0784215	0.144677	-0.00283174	0.433491	-0.177368	-0.593346	-1.10987	-1.01326	7.23644	6.50839	7.43156	10.88	6.60162	7.83177	8.10694	6.88213
	Obs85	R4	R4	0.206499	0.211268	0.146974	0.285415	0.0873674	0.0136924	0.0109153	0.0378685	-1.39726	0.00780708	0.278387	-0.200711	-1.99221	-1.41551	7.39076	7.04799	9.34825	12.7504	8.47183	12.1784	12.6317	10.1438
	Obs86	R4	U1	0.131535	0.0945049	0.175679	0.148563	0.186815	0.0701754	0.0774499	0.115278	-0.134292	0.531818	-0.713352	-2.79662	1.04246	0.0564187	6.63854	6.04319	16.6736	5.84801	9.22534	11.1836	10.9863	10.1909
	Obs87	R4	U4	0.0865733	0.149893	0.169997	0.147985	0.130338	0.0590668	0.0358909	0.220257	-0.232299	-0.604041	-1.21088	1.71421	-1.76304	1.07282	19.5041	18.515	14.341	7.85481	17.2049	18.7878	19.7842	16.1555
	Obs88	R4	R4	0.11082	0.165577	0.0678149	0.239462	0.176867	0.0466666	0.107957	0.0848352	-0.327236	0.797491	-0.273491	0.615912	0.275038	1.25102	13.9798	11.399	6.55828		12.4238	15.0885	13.4111	13.8932
	Obs89	R4	R4	0.126602	0.182194	0.177706	0.245946	0.126487	0.0530935	0.0179491	0.0700223	-0.753577	-0.473491	-0.225019	-0.355384	0.222369	-0.116319	13.4213	13.8843	7.43977		7.23826	8.97443	11.1435	8.42091
	Obs90	R4	U1	0.124782	0.14811	0.121762	0.122199	0.169639	0.0635066	0.120382	0.129618	-0.0915374	0.232666	-0.410528	1.15285	-0.197442	-0.848782	5.56882	5.96043	6.37226		6.77656	8.74162	7.46256	7.31472
	Obs91	R4	R4	0.118899	0.160125	0.135831	0.206189	0.167986	0.0722666	0.0477987	0.0909046	-0.379642	0.679673	-0.662204	0.250065	1.3113	-1.38508	7.21046	7.25037	24.3566		5.94733	7.63437	8.4611	7.17547
	Obs92	R4	R2	0.261526	0.42886	0.0231105	0.279675	0.00601246	0.000111101	8.29122e-05	0.000622542	-4.19011	-0.0066422	-2.51315	-0.181437	0.125706				14.2321		27.0495	35.0318	35.6172	31.5851
	Obs93	R4	R4	0.0623026	0.226424	0.0549179	0.293497	0.128396	0.0393359	0.0461037	0.149023	-0.417991	2.02609	1.40314	1.41464	0.734794				10.8802		12.5335	14.8995	14.582	12.2356
	Obs94	R4	R3	0.111212	0.0882308	0.396224	0.15554	0.105238	0.0973499	0.00482044	0.0413861	-0.734757	0.242852	0.617821	0.0832473	-0.0768414				5.06464		13.5318	13.6876	19.6985	15.3983
	Obs95	R4	R3	0.165043	0.135694	0.212364	0.14354	0.154787	0.0631448	0.0443544	0.0810725	-0.435826	-0.62528	0.117365	-0.444982	0.223723				7.4422		5.69714	7.49038	8.19682	6.99055
	Obs96	R4	U1	0.14376	0.140919	0.128031	0.104164	0.169563	0.0591863	0.136673	0.117703	-0.0933355										6.88029	8.98536	7.31156	7.61041
	Centroids:
		F1	F2	F3	F4	F5	F6
	R1	-0.941093	-0.299927	0.293973	-0.00659571	-0.00198492	0.0123124
	R2	-0.903264	-0.160691	-0.19711	0.0114837	0.123917	-0.00579123
	R3	-0.181785	0.448387	0.346344	-0.0791665	-0.0187836	-0.0148024
	R4	-0.765655	0.270203	-0.314107	0.05487	-0.100334	-0.00631774
	U1	0.164904	-0.0220943	0.0232791	0.0525508	-0.0340832	0.0177838
	U2	1.05854	0.480383	0.0669936	0.126948	0.0516622	-0.000191296
	U3	0.862114	-0.885473	0.00803533	0.0115629	-0.031033	-0.0114706
	U4	0.706239	0.169211	-0.227409	-0.171653	0.0106394	0.00847707
	Confusion matrix for the estimation sample:
	from \ to	R1	R2	R3	R4	U1	U2	U3	U4	Total	% correct
	R1	4	1	2	2	3	0	0	0	12	0.333333
	R2	2	2	2	2	1	1	2	0	12	0.166667
	R3	0	1	4	2	2	1	1	1	12	0.333333
	R4	0	1	2	5	3	0	0	1	12	0.416667
	U1	0	0	3	2	1	1	3	2	12	0.0833333
	U2	0	0	1	0	2	5	1	3	12	0.416667
	U3	0	0	0	0	3	1	6	2	12	0.5
	U4	0	0	2	0	3	3	1	3	12	0.25
	Total	6	5	16	13	18	12	14	12	96	0.3125
	Cross-validation: Prior and posterior classification, membership probabilities, scores and squared distances:
	Observation	Prior	Posterior	R1	R2	R3	R4	U1	U2	U3	U4
	Obs1	U1	R4	0.218808	0.21541	0.212479	0.291851	0.0309597	0.0123719	0.00193275	0.0161876
	Obs2	U1	R4	0.0613234	0.123123	0.106919	0.51892	0.0301197	0.0671122	0.0141248	0.0783573
	Obs3	U1	U3	0.179481	0.157868	0.0591857	0.110205	0.105355	0.0299091	0.278402	0.0795953
	Obs4	U1	U3	0.0863076	0.0830529	0.113034	0.062667	0.174066	0.115683	0.206693	0.158496
	Obs5	U1	R3	0.113572	0.10705	0.196404	0.108279	0.158894	0.107883	0.0763178	0.131599
	Obs6	U1	R3	0.130667	0.138783	0.177334	0.159797	0.131678	0.0749542	0.0676594	0.119127
	Obs7	U1	R3	0.0963176	0.11535	0.180798	0.132217	0.162358	0.104063	0.059389	0.149507
	Obs8	U1	U2	0.0445157	0.0132393	0.197281	0.0177691	0.0783733	0.314378	0.193875	0.140569
	Obs9	U1	U2	0.00442136	0.00898384	0.0328386	0.0123288	0.0558327	0.346179	0.195241	0.344174
	Obs10	U1	U4	0.0532506	0.095347	0.104574	0.0787086	0.120948	0.136471	0.142584	0.268116
	Obs11	U1	U1	0.0815607	0.09612	0.122279	0.0823595	0.169471	0.127581	0.155226	0.165403
	Obs12	U1	U3	0.151134	0.140335	0.122764	0.0886126	0.129025	0.0593069	0.182995	0.125827
	Obs13	U2	U4	0.0658343	0.0803449	0.148969	0.0825123	0.174708	0.0891324	0.111072	0.247428
	Obs14	U2	U4	0.0236253	0.0355262	0.0988984	0.0766875	0.181964	0.188131	0.110054	0.285114
	Obs15	U2	U3	0.00614812	0.0080285	0.0146249	0.00751264	0.0934965	0.0904248	0.594274	0.185491
	Obs16	U2	U2	0.0114995	0.023719	0.0833617	0.0464577	0.136516	0.333125	0.0728681	0.292453
	Obs17	U2	U4	0.0352184	0.0683929	0.116988	0.121772	0.173661	0.155105	0.0771302	0.251732
	Obs18	U2	U1	0.137433	0.139974	0.157222	0.126287	0.175351	0.0492155	0.0967567	0.117762
	Obs19	U2	U2	0.0316566	0.0246556	0.190416	0.0360339	0.156856	0.253569	0.083204	0.223609
	Obs20	U2	U2	0.014785	0.0176514	0.23234	0.0457381	0.121833	0.349511	0.0172495	0.200892
	Obs21	U2	U2	0.00697398	0.0068254	0.0845176	0.0128177	0.111416	0.420906	0.0998393	0.256704
	Obs22	U2	U2	0.000327397	0.000259069	0.0491192	0.00102052	0.0814158	0.590759	0.0853946	0.191704
	Obs23	U2	R3	0.117026	0.10867	0.187964	0.11203	0.177163	0.0740153	0.0843802	0.138752
	Obs24	U2	U1	0.150811	0.148872	0.14482	0.124444	0.170933	0.0374185	0.109354	0.113347
	Obs25	U3	U3	0.253115	0.0848732	0.089446	0.0193752	0.175167	0.0491482	0.270494	0.0583814
	Obs26	U3	U4	0.0143187	0.0232915	0.0412621	0.0610994	0.192572	0.229713	0.119639	0.318105
	Obs27	U3	U3	0.122352	0.0285481	0.0192751	0.0059299	0.108315	0.0173474	0.665352	0.0328808
	Obs28	U3	U1	0.068671	0.0481221	0.144388	0.0382431	0.181855	0.163952	0.178433	0.176335
	Obs29	U3	U1	0.0794587	0.0743203	0.141277	0.068891	0.189513	0.140705	0.139838	0.165997
	Obs30	U3	U1	0.133844	0.14566	0.160156	0.153686	0.171411	0.0698394	0.0496507	0.115753
	Obs31	U3	U2	0.00262208	0.011287	0.0592219	0.0548757	0.0816968	0.487999	0.00348732	0.298811
	Obs32	U3	U3	0.00672226	0.00189369	0.00454336	0.000574834	0.0476868	0.0402013	0.85664	0.0417382
	Obs33	U3	U3	0.00653064	0.0226218	0.00724608	0.0128744	0.0958455	0.0850811	0.436575	0.333226
	Obs34	U3	U4	0.0540442	0.0676296	0.10584	0.0522774	0.174084	0.149639	0.16416	0.232326
	Obs35	U3	U4	0.0595872	0.0974283	0.101168	0.12741	0.189874	0.126814	0.0987455	0.198973
	Obs36	U3	U1	0.133605	0.13129	0.163914	0.127414	0.176872	0.0759227	0.0670717	0.12391
	Obs37	U4	R3	0.0861787	0.0364537	0.440436	0.0630548	0.140508	0.16522	0.0219554	0.0461935
	Obs38	U4	U2	0.0572299	0.0266826	0.181095	0.0450613	0.208851	0.22147	0.173076	0.0865336
	Obs39	U4	U2	0.0116728	0.0205351	0.0486119	0.0177207	0.133786	0.31557	0.256992	0.195112
	Obs40	U4	R3	0.0714934	0.0744633	0.232135	0.121388	0.165364	0.136545	0.0455624	0.153049
	Obs41	U4	U1	0.141777	0.115248	0.134911	0.089533	0.184731	0.0717721	0.165659	0.0963687
	Obs42	U4	U1	0.13807	0.136615	0.147899	0.114291	0.176231	0.068444	0.121145	0.0973041
	Obs43	U4	U2	0.0172821	0.0128266	0.126086	0.017975	0.140968	0.409037	0.118773	0.157053
	Obs44	U4	U2	0.0107979	0.0323834	0.0631762	0.0820988	0.162052	0.3902	0.0790954	0.180196
	Obs45	U4	U2	0.00444961	0.0558112	0.0175479	0.138689	0.156971	0.274198	0.189225	0.163108
	Obs46	U4	U3	0.0301845	0.0569606	0.0519119	0.0409999	0.155124	0.139861	0.318856	0.206102
	Obs47	U4	U4	0.054629	0.0804043	0.139486	0.101983	0.177181	0.162018	0.0900789	0.194219
	Obs48	U4	U1	0.126123	0.146615	0.155944	0.154429	0.172716	0.0725098	0.079744	0.0919191
	Obs49	R1	R3	0.13291	0.0766042	0.344233	0.0771192	0.167229	0.0577554	0.0684705	0.0756783
	Obs50	R1	R2	0.109184	0.517615	0.0142058	0.349878	0.00802699	2.77138e-05	0.000489542	0.000572296
	Obs51	R1	R2	0.326377	0.352513	0.0670519	0.11522	0.080954	0.00506977	0.0409937	0.0118212
	Obs52	R1	R2	0.0724238	0.183752	0.147463	0.10173	0.159872	0.0633103	0.102068	0.169381
	Obs53	R1	U1	0.0812441	0.111414	0.131509	0.100341	0.185354	0.0921778	0.14342	0.15454
	Obs54	R1	U1	0.0966133	0.154064	0.137414	0.141434	0.174459	0.0668088	0.102979	0.126227
	Obs55	R1	R4	0.220651	0.233717	0.18356	0.296871	0.0505492	0.00557123	0.00184026	0.00723966
	Obs56	R1	R1	0.306959	0.245387	0.0544344	0.0802054	0.113824	0.00716283	0.173767	0.0182611
	Obs57	R1	R4	0.0649038	0.266844	0.151383	0.37702	0.0718816	0.019383	0.00348538	0.0450993
	Obs58	R1	U1	0.107179	0.127455	0.125279	0.079968	0.186494	0.0844605	0.165227	0.123938
	Obs59	R1	R4	0.0982222	0.159013	0.174264	0.207525	0.161519	0.0745085	0.0382835	0.0866642
	Obs60	R1	R3	0.0876242	0.124936	0.193305	0.153126	0.174754	0.0907179	0.0603949	0.115142
	Obs61	R2	R1	0.26904	0.111616	0.203737	0.118195	0.152691	0.0431156	0.0524778	0.0491276
	Obs62	R2	R1	0.623356	0.0636177	0.059565	0.119662	0.0623324	0.00150336	0.0514851	0.0184779
	Obs63	R2	U2	0.0095314	0.00582371	0.103398	0.0278933	0.117874	0.420755	0.0503353	0.264389
	Obs64	R2	R4	0.180531	0.283052	0.0786324	0.344324	0.0667522	0.00797391	0.00891673	0.0298182
	Obs65	R2	R3	0.0798526	0.0700208	0.196216	0.125706	0.177372	0.135303	0.0600463	0.155483
	Obs66	R2	R3	0.151553	0.131975	0.169903	0.163633	0.158075	0.0558222	0.0611526	0.107887
	Obs67	R2	R4	0.114921	0.0949117	0.230164	0.423997	0.0674055	0.0198539	0.00203249	0.0467143
	Obs68	R2	R1	0.583686	0.163648	0.00771894	0.239087	0.00536291	2.55864e-05	0.000248673	0.00022313
	Obs69	R2	R1	0.393017	0.14559	0.134877	0.222748	0.0693998	0.00965532	0.00627459	0.0184393
	Obs70	R2	U3	0.110019	0.0752528	0.0387162	0.138033	0.180428	0.0381708	0.327182	0.0921982
	Obs71	R2	U3	0.153021	0.103744	0.0798601	0.126365	0.185293	0.0477319	0.212879	0.0911069
	Obs72	R2	U1	0.141251	0.115399	0.152448	0.155599	0.172232	0.0651411	0.0838669	0.114063
	Obs73	R3	R4	0.11179	0.124767	0.158963	0.206903	0.17176	0.0938669	0.0360555	0.0958943
	Obs74	R3	R4	0.193819	0.20479	0.0768209	0.256393	0.147673	0.0347325	0.0373032	0.0484674
	Obs75	R3	U2	0.0067256	0.00668659	0.0839652	0.0181667	0.0871021	0.596914	0.0154117	0.185028
	Obs76	R3	U4	0.018901	0.00887218	0.0247686	0.0693378	0.110662	0.278392	0.00811009	0.480956
	Obs77	R3	U4	0.0581826	0.0971748	0.0893344	0.103462	0.176505	0.132507	0.116596	0.226239
	Obs78	R3	U1	0.142405	0.143688	0.0846036	0.0982091	0.174617	0.0608256	0.1671	0.128551
	Obs79	R3	R1	0.215564	0.194552	0.194911	0.20736	0.098063	0.0249424	0.0105868	0.0540211
	Obs80	R3	R2	0.20001	0.226167	0.0673062	0.190024	0.156356	0.0360062	0.0668533	0.0572765
	Obs81	R3	U1	0.180895	0.130328	0.0737192	0.0720666	0.203117	0.0933126	0.16243	0.0841313
	Obs82	R3	R4	0.267883	0.175643	0.174449	0.285245	0.063839	0.0197399	0.00113483	0.0120658
	Obs83	R3	U3	0.0952569	0.104276	0.0866205	0.0809045	0.184404	0.0925485	0.195218	0.160771
	Obs84	R3	U1	0.116714	0.120665	0.153402	0.110081	0.172081	0.0936429	0.0827455	0.150669
	Obs85	R4	R4	0.218057	0.22185	0.154633	0.248718	0.0913553	0.0142977	0.0114494	0.0396393
	Obs86	R4	U1	0.137608	0.0952225	0.187378	0.0873454	0.201413	0.0777202	0.0875183	0.125794
	Obs87	R4	U4	0.084493	0.154161	0.187963	0.035496	0.14078	0.0696693	0.0409392	0.286499
	Obs88	R4	U1	0.121805	0.184461	0.0713133	0.122938	0.206637	0.0548251	0.139543	0.0984771
	Obs89	R4	R4	0.131155	0.188571	0.185038	0.215264	0.131568	0.0562129	0.0188694	0.0733218
	Obs90	R4	U1	0.127667	0.150884	0.124715	0.0893687	0.175741	0.0670265	0.128662	0.135936
	Obs91	R4	R4	0.121572	0.163368	0.139133	0.184249	0.172516	0.0752443	0.0499402	0.0939784
	Obs92	R4	R2	0.337738	0.583657	0.0172035	0.0578806	0.00326054	2.75649e-05	2.05237e-05	0.000212055
	Obs93	R4	R2	0.0666704	0.264965	0.0583602	0.173894	0.148896	0.0464701	0.0565354	0.18421
	Obs94	R4	R3	0.1145	0.0861033	0.463792	0.0643737	0.10982	0.115234	0.00427004	0.0419072
	Obs95	R4	R3	0.168404	0.137727	0.216903	0.123607	0.15828	0.0654845	0.0461478	0.0834467
	Obs96	R4	U1	0.147102	0.14276	0.130829	0.0721607	0.17528	0.0622991	0.146487	0.123081
	Confusion matrix for the cross-validation results:
	from \ to	R1	R2	R3	R4	U1	U2	U3	U4	Total	% correct
	R1	1	3	2	3	3	0	0	0	12	0.0833333
	R2	4	0	2	2	1	1	2	0	12	0
	R3	1	1	0	3	3	1	1	2	12	0
	R4	0	2	2	3	4	0	0	1	12	0.25
	U1	0	0	3	2	1	2	3	1	12	0.0833333
	U2	0	0	1	0	2	5	1	3	12	0.416667
	U3	0	0	0	0	4	1	4	3	12	0.333333
	U4	0	0	2	0	3	5	1	1	12	0.0833333
	Total	6	6	12	13	21	15	12	11	96	0.15625
